# Supplementary material for: Spatio-temporal mapping of breast and prostate cancers in South Iran from 2014 to 2017
Source: BMC Cancer. 2020 Nov 30;20:1170. doi: 10.1186/s12885-020-07674-8 (PMC7708260; doi:10.1186/s12885-020-07674-8)
Supplement: Supplementary file 1 — Additional file 1. [file 12885_2020_7674_MOESM1_ESM.xlsx]

## Sheet: Sheet1
Gender Name	Cfinal	Cname	Mfinal	Grade Final	Report Date	Diagnosis Method Name	Age
Female	C50.9	Breast	M8500.3	2	2014/5/19	Pathology	40-44
Female	C50.6	Breast	M8500.3	2	2015/1/20	Pathology	25-29
Female	C50.9	Breast	M8500.3	2	2014/12/7	Pathology	55-59
Female	C50.9	Breast	M8500.3	1	2015/3/18	Clinical Investigation	60-64
Female	C50.9	Breast	M8500.2	9	2014/9/14	Pathology	45-49
Female	C50.9	Breast	M8500.3	9	2014/7/22	Clinical Investigation	45-49
Female	C50.9	Breast	M8010.3	9	2014/7/2	Clinical	50-54
Female	C50.9	Breast	M8500.3	2	2014/5/25	Pathology	60-64
Female	C50.9	Breast	M8500.3	3	2014/8/19	Pathology	40-44
Female	C50.9	Breast	M8500.3	3	2014/4/30	Pathology	65-69
Female	C50.9	Breast	M8500.3	3	2014/9/10	Pathology	55-59
Female	C50.9	Breast	M8500.3	9	2015/1/25	Clinical Investigation	40-44
Female	C50.9	Breast	M8500.3	1	2014/5/17	Pathology	65-69
Female	C50.9	Breast	M8500.3	3	2014/12/9	Pathology	65-69
Female	C50.9	Breast	M8510.3	9	2015/1/7	Pathology	75-79
Female	C50.9	Breast	M8500.3	2	2014/10/29	Pathology	50-54
Female	C50.9	Breast	M8500.3	1	2014/10/22	Pathology	40-44
Female	C50.9	Breast	M8000.3	9	2014/9/25	Clinical	70-74
Female	C50.9	Breast	M8500.3	2	2014/6/12	Pathology	45-49
Female	C50.9	Breast	M8500.3	3	2015/2/19	Clinical Investigation	55-59
Female	C50.9	Breast	M8500.3	2	2014/10/1	Pathology	40-44
Female	C50.9	Breast	M8500.3	9	2014/7/16	Pathology	45-49
Female	C50.9	Breast	M8500.3	9	2014/8/23	Pathology	35-39
Female	C50.9	Breast	M8500.3	1	2014/7/9	Pathology	55-59
Female	C50.9	Breast	M8500.3	2	2014/8/21	Pathology	35-39
Female	C50.8	Breast	M8500.3	2	2014/8/17	Pathology	25-29
Female	C50.9	Breast	M8010.3	9	2014/8/19	Pathology	65-69
Female	C50.9	Breast	M8500.3	2	2014/5/31	Pathology	45-49
Female	C50.9	Breast	M8500.3	2	2015/1/31	Pathology	65-69
Female	C50.9	Breast	M8500.3	2	2015/2/5	Pathology	40-44
Female	C50.9	Breast	M9020.3	4	2014/7/21	Pathology	60-64
Female	C50.9	Breast	M8500.3	9	2015/2/16	Pathology	25-29
Female	C50.9	Breast	M8000.3	9	2014/3/21	Clinical	50-54
Female	C50.9	Breast	M8500.2	9	2014/5/4	Pathology	50-54
Female	C50.9	Breast	M8500.3	2	2014/12/6	Pathology	45-49
Female	C50.9	Breast	M8480.3	2	2014/11/23	Pathology	35-39
Female	C50.9	Breast	M8500.3	3	2014/11/19	Pathology	55-59
Female	C50.9	Breast	M8521.3	2	2015/3/15	Pathology	30-34
Female	C50.9	Breast	M8500.3	1	2014/4/16	Pathology	55-59
Female	C50.9	Breast	M8500.3	9	2014/5/3	Clinical	55-59
Female	C50.9	Breast	M8500.3	3	2014/6/21	Pathology	>=85
Female	C50.9	Breast	M8500.3	3	2014/4/29	Pathology	50-54
Female	C50.9	Breast	M8500.3	2	2014/7/22	Pathology	80-84
Male	C50.9	Breast	M8010.3	9	2014/3/21	Death Certificate Only	65-69
Female	C50.9	Breast	M8520.3	9	2014/6/3	Pathology	30-34
Female	C50.9	Breast	M8500.3	1	2015/2/18	Pathology	50-54
Female	C50.9	Breast	M8500.3	9	2015/1/19	Pathology	40-44
Female	C50.9	Breast	M8500.3	9	2014/12/18	Pathology	45-49
Female	C50.9	Breast	M8500.3	2	2014/6/21	Pathology	45-49
Female	C50.9	Breast	M8500.3	9	2014/5/22	Clinical	35-39
Female	C50.9	Breast	M8500.3	9	2014/11/17	Clinical Investigation	25-29
Female	C50.9	Breast	M8500.3	3	2014/4/29	Pathology	>=85
Male	C50.9	Breast	M8020.3	9	2014/6/25	Pathology	60-64
Female	C50.9	Breast	M8500.3	9	2015/1/15	Clinical Investigation	40-44
Female	C50.9	Breast	M8500.3	2	2014/9/2	Pathology	35-39
Female	C50.9	Breast	M8500.3	2	2014/12/4	Pathology	30-34
Female	C50.9	Breast	M8500.3	3	2014/12/20	Clinical Investigation	45-49
Female	C50.9	Breast	M8500.3	2	2014/11/5	Pathology	70-74
Female	C50.9	Breast	M8500.3	3	2015/1/15	Pathology	55-59
Female	C50.9	Breast	M8500.3	2	2014/10/12	Pathology	50-54
Female	C50.9	Breast	M8500.3	2	2015/2/12	Pathology	40-44
Female	C50.9	Breast	M8500.3	3	2014/10/25	Pathology	55-59
Female	C50.9	Breast	M8000.3	9	2014/10/14	Clinical	45-49
Female	C50.9	Breast	M8000.3	9	2014/3/26	Clinical	40-44
Female	C50.9	Breast	M8500.3	2	2014/8/3	Pathology	55-59
Female	C50.9	Breast	M8500.3	2	2014/7/7	Pathology	55-59
Female	C50.9	Breast	M8050.2	9	2015/1/6	Pathology	45-49
Female	C50.9	Breast	M8500.3	9	2014/3/21	Pathology	45-49
Female	C50.9	Breast	M8500.3	1	2014/9/9	Pathology	40-44
Female	C50.9	Breast	M8500.3	9	2015/2/21	Pathology	80-84
Female	C50.9	Breast	M8500.3	2	2014/9/2	Pathology	50-54
Female	C50.9	Breast	M8521.3	2	2015/1/8	Pathology	45-49
Female	C50.9	Breast	M8500.3	9	2014/11/19	Pathology	40-44
Female	C50.9	Breast	M8000.3	9	2014/6/11	Clinical	35-39
Female	C50.9	Breast	M8000.3	9	2014/12/9	Clinical	40-44
Female	C50.9	Breast	M8520.3	2	2014/6/13	Pathology	60-64
Female	C50.9	Breast	M8520.3	2	2014/10/4	Pathology	65-69
Female	C50.9	Breast	M8500.3	4	2014/6/2	Clinical	40-44
Female	C50.9	Breast	M8500.3	9	2014/8/11	Pathology	40-44
Female	C50.9	Breast	M8500.3	1	2015/2/17	Pathology	40-44
Female	C50.9	Breast	M8500.3	2	2014/7/3	Pathology	25-29
Female	C50.9	Breast	M8500.3	9	2014/4/23	Pathology	55-59
Female	C50.9	Breast	M8010.3	9	2014/3/21	Death Certificate Only	55-59
Female	C50.9	Breast	M8500.3	2	2015/2/28	Pathology	30-34
Female	C50.9	Breast	M8500.3	9	2015/1/21	Pathology	50-54
Female	C50.9	Breast	M8500.3	2	2014/11/13	Pathology	55-59
Female	C50.9	Breast	M8510.3	9	2015/3/16	Pathology	45-49
Female	C50.9	Breast	M8010.3	9	2014/3/21	Death Certificate Only	50-54
Female	C50.4	Breast	M8500.3	2	2015/1/19	Pathology	55-59
Female	C50.9	Breast	M8010.3	9	2014/4/14	Clinical	30-34
Female	C50.9	Breast	M8500.3	1	2014/10/8	Pathology	60-64
Female	C50.9	Breast	M8501.2	3	2014/12/8	Pathology	50-54
Female	C50.9	Breast	M8500.3	2	2014/8/26	Pathology	50-54
Female	C50.9	Breast	M8500.3	2	2014/6/25	Pathology	45-49
Female	C50.9	Breast	M8501.2	9	2014/6/3	Pathology	35-39
Male	C50.9	Breast	M8500.3	2	2014/12/17	Pathology	65-69
Female	C50.9	Breast	M8500.3	9	2014/12/10	Clinical Investigation	45-49
Female	C50.9	Breast	M8500.3	9	2014/5/4	Pathology	30-34
Female	C50.9	Breast	M8500.3	9	2014/5/24	Cytology	50-54
Female	C50.9	Breast	M8500.3	2	2014/8/20	Pathology	40-44
Female	C50.9	Breast	M8000.3	9	2014/7/21	Death Certificate Only	70-74
Female	C50.9	Breast	M8010.3	9	2014/3/21	Clinical Investigation	60-64
Female	C50.9	Breast	M8500.3	2	2014/6/3	Pathology	25-29
Female	C50.9	Breast	M8500.3	9	2014/3/27	Pathology	40-44
Female	C50.9	Breast	M8500.3	3	2015/2/3	Pathology	40-44
Female	C50.9	Breast	M8500.3	3	2015/2/19	Pathology	55-59
Male	C50.9	Breast	M8500.3	3	2014/4/21	Pathology	60-64
Female	C50.9	Breast	M8500.3	3	2014/8/25	Pathology	25-29
Female	C50.9	Breast	M8500.3	9	2014/5/13	Pathology	50-54
Female	C50.9	Breast	M8500.3	2	2014/6/3	Pathology	35-39
Female	C50.9	Breast	M8500.3	1	2014/4/19	Pathology	50-54
Female	C50.9	Breast	M8500.3	2	2014/6/11	Pathology	60-64
Female	C50.9	Breast	M8521.3	2	2015/1/11	Pathology	50-54
Female	C50.2	Breast	M8500.3	2	2015/3/4	Pathology	60-64
Female	C50.6	Breast	M8500.3	2	2015/2/16	Pathology	60-64
Female	C50.9	Breast	M8500.3	2	2015/2/15	Pathology	40-44
Female	C50.9	Breast	M8500.3	2	2014/6/2	Pathology	60-64
Female	C50.9	Breast	M8500.3	9	2014/9/24	Pathology	30-34
Female	C50.9	Breast	M8500.3	9	2014/12/5	Pathology	65-69
Female	C50.9	Breast	M8520.3	2	2014/6/8	Pathology	45-49
Female	C50.8	Breast	M8500.3	3	2014/7/8	Pathology	30-34
Female	C50.9	Breast	M8521.3	3	2014/9/17	Pathology	45-49
Female	C50.9	Breast	M8500.3	9	2014/3/21	Clinical	45-49
Female	C50.9	Breast	M8500.3	1	2015/2/1	Pathology	40-44
Female	C50.9	Breast	M8010.3	9	2014/3/21	Clinical	45-49
Female	C50.9	Breast	M8010.3	9	2015/3/11	Clinical	>=85
Female	C50.9	Breast	M8070.3	3	2015/2/2	Pathology	50-54
Female	C50.9	Breast	M8041.3	9	2015/2/1	Pathology	60-64
Female	C50.9	Breast	M8500.3	3	2015/3/11	Pathology	50-54
Female	C50.9	Breast	M8500.3	9	2015/3/4	Pathology	35-39
Female	C50.9	Breast	M8000.3	9	2014/9/14	Death Certificate Only	40-44
Female	C50.9	Breast	M8500.3	9	2014/10/22	Clinical	45-49
Male	C50.9	Breast	M8500.3	2	2014/4/12	Pathology	70-74
Female	C50.9	Breast	M8500.3	2	2014/9/4	Pathology	55-59
Female	C50.9	Breast	M8500.3	1	2015/2/18	Pathology	55-59
Female	C50.9	Breast	M8500.3	3	2014/9/11	Pathology	35-39
Female	C50.9	Breast	M8500.3	9	2015/3/12	Pathology	40-44
Female	C50.9	Breast	M8000.3	9	2015/3/11	Death Certificate Only	35-39
Female	C50.9	Breast	M8500.3	3	2015/1/1	Pathology	45-49
Female	C50.9	Breast	M8500.3	2	2015/3/16	Pathology	55-59
Female	C50.9	Breast	M8521.3	3	2014/9/30	Pathology	35-39
Female	C50.9	Breast	M8500.3	3	2015/2/3	Pathology	75-79
Female	C50.9	Breast	M8500.3	3	2014/11/12	Pathology	35-39
Female	C50.9	Breast	M8500.3	2	2014/11/23	Pathology	35-39
Female	C50.9	Breast	M8500.3	1	2014/5/1	Pathology	55-59
Female	C50.9	Breast	M8523.3	1	2014/5/8	Pathology	60-64
Female	C50.9	Breast	M8500.3	2	2014/12/10	Pathology	65-69
Female	C50.9	Breast	M8500.3	2	2015/1/13	Pathology	60-64
Female	C50.9	Breast	M8500.3	3	2014/11/23	Pathology	70-74
Female	C50.9	Breast	M8500.3	3	2014/8/5	Pathology	50-54
Female	C50.9	Breast	M8500.3	2	2015/3/8	Pathology	55-59
Female	C50.9	Breast	M8500.3	2	2015/3/10	Pathology	25-29
Female	C50.9	Breast	M8500.3	2	2015/1/4	Pathology	35-39
Female	C50.9	Breast	M8500.3	3	2014/6/26	Pathology	30-34
Female	C50.9	Breast	M8120.3	3	2015/2/16	Pathology	30-34
Female	C50.9	Breast	M8500.3	2	2014/6/26	Pathology	35-39
Female	C50.9	Breast	M8521.3	2	2014/10/22	Pathology	60-64
Female	C50.9	Breast	M8500.3	2	2014/5/17	Pathology	35-39
Female	C50.9	Breast	M8500.3	3	2015/3/15	Pathology	30-34
Female	C50.9	Breast	M8500.3	2	2014/6/9	Pathology	35-39
Female	C50.9	Breast	M8500.3	2	2014/9/16	Pathology	75-79
Female	C50.9	Breast	M8500.3	9	2014/6/1	Pathology	30-34
Female	C50.9	Breast	M8500.3	9	2014/8/5	Clinical	25-29
Female	C50.9	Breast	M8500.3	3	2015/1/31	Clinical	55-59
Female	C50.9	Breast	M8500.3	9	2014/9/2	Pathology	45-49
Female	C50.9	Breast	M8000.3	9	2015/1/2	Clinical	55-59
Female	C50.9	Breast	M8500.3	2	2014/11/6	Pathology	65-69
Female	C50.9	Breast	M8521.3	3	2014/12/10	Pathology	55-59
Male	C50.9	Breast	M8500.3	3	2014/6/2	Pathology	80-84
Female	C50.9	Breast	M8521.3	3	2014/3/21	Pathology	45-49
Male	C50.9	Breast	M8521.3	2	2014/11/26	Pathology	50-54
Female	C50.9	Breast	M8500.2	9	2014/9/17	Pathology	45-49
Female	C50.9	Breast	M8500.3	9	2015/1/21	Pathology	50-54
Female	C50.9	Breast	M8010.3	9	2014/3/21	Death Certificate Only	80-84
Female	C50.9	Breast	M8010.3	9	2014/4/25	Pathology	65-69
Female	C50.9	Breast	M8500.3	2	2014/11/10	Pathology	55-59
Female	C50.9	Breast	M9687.3	9	2014/6/25	Pathology	35-39
Female	C50.9	Breast	M8500.3	2	2014/5/6	Pathology	50-54
Female	C50.9	Breast	M8500.3	2	2014/4/16	Pathology	75-79
Female	C50.9	Breast	M8000.3	9	2014/5/14	Clinical	45-49
Female	C50.9	Breast	M8140.3	9	2015/3/14	Pathology	45-49
Female	C50.9	Breast	M8520.2	9	2015/2/18	Pathology	75-79
Female	C50.9	Breast	M8010.3	9	2014/3/21	Clinical	55-59
Female	C50.9	Breast	M8500.3	3	2014/10/19	Pathology	50-54
Female	C50.9	Breast	M8010.3	9	2014/5/18	Clinical	35-39
Female	C50.9	Breast	M8500.3	2	2014/10/7	Pathology	50-54
Female	C50.9	Breast	M8480.3	9	2014/6/12	Pathology	55-59
Female	C50.9	Breast	M8480.3	1	2014/4/22	Pathology	55-59
Female	C50.9	Breast	M8120.3	9	2015/2/4	Pathology	65-69
Female	C50.9	Breast	M8500.3	3	2014/4/21	Pathology	60-64
Male	C50.9	Breast	M8500.3	1	2014/9/8	Pathology	55-59
Female	C50.9	Breast	M8500.3	1	2014/4/27	Pathology	60-64
Female	C50.9	Breast	M8500.3	9	2014/8/13	Pathology	50-54
Female	C50.9	Breast	M8500.3	9	2014/8/26	Pathology	55-59
Female	C50.9	Breast	M8500.3	3	2014/4/20	Pathology	50-54
Female	C50.9	Breast	M8500.3	3	2014/7/22	Pathology	70-74
Female	C50.9	Breast	M8520.3	1	2014/9/8	Pathology	40-44
Female	C50.9	Breast	M8500.3	2	2014/11/14	Pathology	50-54
Female	C50.9	Breast	M8500.3	9	2015/1/5	Pathology	45-49
Female	C50.9	Breast	M8500.3	9	2014/7/16	Pathology	35-39
Female	C50.9	Breast	M8500.3	1	2014/11/2	Pathology	35-39
Female	C50.9	Breast	M8140.3	9	2014/9/20	Pathology	50-54
Female	C50.9	Breast	M8500.3	1	2014/7/16	Pathology	40-44
Female	C50.9	Breast	M8500.3	9	2015/2/2	Clinical Investigation	35-39
Female	C50.9	Breast	M8520.3	9	2015/2/16	Pathology	65-69
Female	C50.9	Breast	M8500.3	1	2015/3/14	Pathology	30-34
Female	C50.9	Breast	M8510.3	3	2014/10/31	Pathology	30-34
Female	C50.4	Breast	M8500.3	3	2014/10/1	Pathology	40-44
Female	C50.9	Breast	M8500.3	1	2014/11/25	Pathology	40-44
Female	C50.9	Breast	M8010.3	9	2014/3/21	Death Certificate Only	60-64
Female	C50.9	Breast	M8500.3	9	2014/5/4	Pathology	55-59
Male	C50.9	Breast	M8110.3	9	2014/6/22	Pathology	40-44
Female	C50.9	Breast	M8500.3	2	2014/7/2	Pathology	45-49
Female	C50.9	Breast	M8500.3	9	2014/4/5	Clinical	40-44
Female	C50.9	Breast	M8500.3	3	2014/4/15	Pathology	30-34
Female	C50.9	Breast	M8500.3	2	2015/1/25	Pathology	50-54
Female	C50.9	Breast	M8500.3	2	2014/7/6	Pathology	35-39
Female	C50.9	Breast	M8000.3	9	2014/4/7	Clinical	50-54
Female	C50.9	Breast	M8520.3	2	2014/8/31	Pathology	35-39
Female	C50.9	Breast	M8500.3	0	2014/6/13	Pathology	65-69
Female	C50.9	Breast	M8500.2	3	2014/6/13	Pathology	40-44
Female	C50.9	Breast	M8500.3	2	2014/9/11	Pathology	45-49
Female	C50.9	Breast	M8500.3	2	2014/4/10	Pathology	50-54
Female	C50.9	Breast	M8010.3	9	2014/7/12	Cytology	50-54
Female	C50.9	Breast	M8520.3	1	2014/5/20	Pathology	55-59
Female	C50.9	Breast	M8500.3	2	2015/1/25	Pathology	50-54
Female	C50.9	Breast	M8010.3	9	2014/3/21	Death Certificate Only	>=85
Female	C50.9	Breast	M8010.3	9	2015/1/31	Pathology	45-49
Female	C50.9	Breast	M8500.3	3	2014/7/9	Pathology	60-64
Female	C50.9	Breast	M8500.3	1	2014/9/25	Pathology	45-49
Female	C50.9	Breast	M8500.3	3	2015/2/16	Pathology	65-69
Female	C50.2	Breast	M8500.3	3	2014/10/31	Pathology	30-34
Female	C50.9	Breast	M8521.3	1	2015/1/14	Pathology	60-64
Female	C50.8	Breast	M8500.3	2	2014/5/12	Pathology	50-54
Female	C50.9	Breast	M8000.3	9	2015/3/14	Clinical	60-64
Female	C50.9	Breast	M8500.3	3	2015/2/14	Pathology	45-49
Female	C50.9	Breast	M8500.3	3	2014/4/10	Pathology	45-49
Female	C50.9	Breast	M8500.3	2	2014/10/8	Pathology	55-59
Female	C50.9	Breast	M8500.3	2	2014/7/1	Pathology	55-59
Female	C50.9	Breast	M8000.3	9	2014/12/2	Death Certificate Only	60-64
Female	C50.9	Breast	M8500.3	1	2015/1/6	Pathology	45-49
Female	C50.9	Breast	M8500.3	2	2014/6/18	Pathology	55-59
Female	C50.9	Breast	M8500.3	2	2015/3/16	Pathology	45-49
Female	C50.9	Breast	M8500.3	9	2014/7/9	Pathology	45-49
Female	C50.9	Breast	M8500.3	3	2014/5/11	Pathology	30-34
Female	C50.9	Breast	M8510.3	9	2015/1/19	Pathology	50-54
Female	C50.9	Breast	M8500.3	9	2014/7/13	Pathology	25-29
Female	C50.4	Breast	M8500.3	2	2015/1/3	Pathology	45-49
Female	C50.9	Breast	M8560.3	1	2014/11/29	Pathology	60-64
Female	C50.9	Breast	M8010.3	9	2014/3/21	Death Certificate Only	50-54
Female	C50.9	Breast	M8500.3	8	2014/4/24	Pathology	40-44
Female	C50.9	Breast	M8500.3	1	2014/6/30	Pathology	65-69
Female	C50.9	Breast	M8500.3	9	2014/7/8	Clinical	80-84
Female	C50.9	Breast	M8500.3	9	2014/4/9	Pathology	35-39
Female	C50.9	Breast	M8500.3	9	2015/1/28	Pathology	30-34
Female	C50.9	Breast	M8500.3	9	2014/8/16	Cytology	55-59
Female	C50.9	Breast	M8000.3	9	2014/8/5	Clinical	45-49
Female	C50.9	Breast	M8010.3	9	2014/3/21	Death Certificate Only	50-54
Female	C50.9	Breast	M8010.3	9	2014/4/8	Clinical	65-69
Female	C50.9	Breast	M8500.3	2	2015/3/1	Pathology	45-49
Female	C50.9	Breast	M8500.3	2	2014/4/16	Pathology	30-34
Female	C50.9	Breast	M8500.3	9	2014/10/18	Pathology	50-54
Female	C50.9	Breast	M8500.3	9	2014/9/22	Pathology	40-44
Female	C50.9	Breast	M8500.3	9	2014/8/3	Pathology	45-49
Female	C50.9	Breast	M8500.3	2	2014/6/24	Pathology	50-54
Female	C50.9	Breast	M8500.3	2	2015/1/5	Pathology	70-74
Female	C50.9	Breast	M8520.3	2	2014/6/2	Pathology	50-54
Female	C50.9	Breast	M8500.3	3	2014/6/23	Pathology	65-69
Female	C50.9	Breast	M8000.3	9	2015/3/2	Clinical	70-74
Female	C50.9	Breast	M8500.3	2	2014/7/23	Pathology	25-29
Female	C50.9	Breast	M8500.3	9	2015/2/23	Clinical Investigation	60-64
Female	C50.9	Breast	M8500.3	2	2014/5/29	Pathology	35-39
Female	C50.9	Breast	M8500.3	9	2014/12/18	Pathology	35-39
Male	C50.9	Breast	M8500.3	2	2014/12/20	Pathology	40-44
Female	C50.9	Breast	M8500.3	9	2014/9/2	Cytology	60-64
Female	C50.9	Breast	M8500.3	2	2015/3/3	Pathology	35-39
Female	C50.9	Breast	M8500.3	9	2015/1/14	Pathology	70-74
Female	C50.9	Breast	M8500.3	3	2014/4/23	Pathology	30-34
Female	C50.9	Breast	M8500.3	1	2014/10/4	Pathology	50-54
Female	C50.9	Breast	M8500.3	9	2014/7/6	Cytology	>=85
Female	C50.9	Breast	M8500.3	2	2014/6/10	Pathology	60-64
Male	C50.9	Breast	M8500.3	9	2014/6/2	Pathology	60-64
Female	C50.9	Breast	M8500.3	9	2014/3/31	Pathology	50-54
Female	C50.9	Breast	M8500.3	2	2015/1/12	Pathology	40-44
Female	C50.9	Breast	M8500.3	2	2015/1/19	Clinical Investigation	35-39
Female	C50.9	Breast	M9020.3	3	2014/6/3	Pathology	55-59
Female	C50.9	Breast	M8000.3	9	2015/2/15	Death Certificate Only	45-49
Female	C50.9	Breast	M8522.3	9	2014/7/22	Pathology	50-54
Female	C50.9	Breast	M8500.3	2	2015/2/21	Pathology	60-64
Female	C50.9	Breast	M8500.3	1	2015/2/9	Pathology	40-44
Female	C50.9	Breast	M8521.3	2	2015/1/22	Pathology	35-39
Female	C50.9	Breast	M8500.3	9	2014/6/28	Pathology	30-34
Female	C50.9	Breast	M8500.3	9	2015/3/7	Pathology	45-49
Female	C50.9	Breast	M8520.3	9	2014/12/8	Pathology	55-59
Female	C50.5	Breast	M8500.3	3	2014/8/18	Pathology	>=85
Female	C50.9	Breast	M8500.3	9	2015/2/16	Pathology	25-29
Female	C50.9	Breast	M8500.3	9	2015/2/1	Pathology	45-49
Female	C50.9	Breast	M9020.3	9	2015/1/10	Pathology	30-34
Female	C50.9	Breast	M8500.3	2	2015/1/11	Clinical Investigation	50-54
Female	C50.9	Breast	M8500.3	9	2014/7/25	Clinical Investigation	35-39
Female	C50.9	Breast	M8500.3	2	2014/12/17	Pathology	55-59
Female	C50.9	Breast	M8000.3	9	2014/11/25	Pathology	25-29
Female	C50.4	Breast	M8500.3	2	2015/1/7	Pathology	55-59
Female	C50.9	Breast	M8000.3	9	2015/3/1	Clinical	65-69
Female	C50.9	Breast	M8500.3	9	2015/1/26	Pathology	25-29
Female	C50.9	Breast	M8500.3	2	2014/9/29	Pathology	60-64
Female	C50.9	Breast	M8000.3	9	2014/6/16	Clinical	70-74
Female	C50.9	Breast	M8500.3	9	2014/12/11	Clinical	25-29
Female	C50.9	Breast	M8510.3	2	2014/12/28	Pathology	40-44
Female	C50.9	Breast	M8500.3	2	2014/10/30	Pathology	40-44
Female	C50.9	Breast	M8500.3	9	2014/9/16	Pathology	35-39
Female	C50.9	Breast	M8500.3	9	2014/12/9	Pathology	55-59
Female	C50.9	Breast	M8500.3	1	2014/6/17	Pathology	50-54
Female	C50.9	Breast	M8500.3	2	2015/2/23	Pathology	65-69
Female	C50.0	Breast	M8230.3	9	2015/2/22	Pathology	45-49
Female	C50.9	Breast	M8500.3	3	2014/7/2	Pathology	50-54
Female	C50.9	Breast	M8000.3	9	2014/8/26	Death Certificate Only	60-64
Female	C50.9	Breast	M8500.3	2	2014/5/5	Pathology	50-54
Female	C50.9	Breast	M8500.3	3	2014/9/18	Pathology	75-79
Female	C50.9	Breast	M8000.3	9	2014/12/27	Clinical	55-59
Female	C50.9	Breast	M8500.3	9	2014/3/21	Clinical	70-74
Female	C50.9	Breast	M8520.3	9	2015/3/7	Pathology	40-44
Female	C50.4	Breast	M8480.3	1	2015/2/3	Pathology	80-84
Female	C50.9	Breast	M8500.3	9	2014/9/4	Clinical	35-39
Female	C50.9	Breast	M8500.3	2	2014/4/5	Pathology	30-34
Male	C50.9	Breast	M8500.3	1	2014/8/12	Pathology	70-74
Female	C50.9	Breast	M8010.3	9	2014/12/1	Pathology	45-49
Female	C50.9	Breast	M8500.3	1	2014/12/29	Pathology	55-59
Female	C50.9	Breast	M8500.3	2	2014/8/12	Pathology	45-49
Female	C50.0	Breast	M8540.3	9	2015/1/24	Pathology	50-54
Female	C50.9	Breast	M9867.3	9	2014/7/6	Pathology	40-44
Female	C50.9	Breast	M8010.3	9	2014/3/21	Clinical	70-74
Female	C50.9	Breast	M8000.3	9	2014/4/26	Clinical	45-49
Female	C50.9	Breast	M8500.3	9	2014/6/25	Clinical Investigation	55-59
Female	C50.9	Breast	M8500.3	4	2014/8/5	Pathology	30-34
Female	C50.9	Breast	M8480.3	9	2014/7/13	Pathology	80-84
Female	C50.9	Breast	M8500.3	1	2015/3/3	Pathology	55-59
Female	C50.3	Breast	M8521.3	2	2014/11/11	Pathology	60-64
Female	C50.9	Breast	M8500.3	9	2014/6/25	Pathology	45-49
Female	C50.9	Breast	M8500.3	3	2014/7/10	Pathology	50-54
Female	C50.9	Breast	M8500.3	9	2015/2/14	Pathology	40-44
Female	C50.9	Breast	M9120.3	2	2014/9/13	Pathology	30-34
Female	C50.9	Breast	M8120.3	3	2015/3/16	Pathology	30-34
Female	C50.9	Breast	M8500.3	1	2015/2/7	Pathology	50-54
Female	C50.9	Breast	M8500.3	9	2014/11/16	Pathology	60-64
Female	C50.9	Breast	M8500.3	9	2014/10/7	Pathology	60-64
Female	C50.9	Breast	M8500.3	2	2014/9/10	Pathology	25-29
Female	C50.9	Breast	M8500.3	2	2014/5/29	Pathology	45-49
Female	C50.9	Breast	M8500.3	2	2014/8/7	Pathology	30-34
Female	C50.9	Breast	M8500.3	3	2014/7/21	Pathology	40-44
Female	C50.9	Breast	M8500.3	3	2014/5/1	Pathology	40-44
Female	C50.9	Breast	M8520.3	2	2015/2/23	Pathology	50-54
Female	C50.9	Breast	M8500.3	9	2014/9/3	Clinical	40-44
Female	C50.9	Breast	M8500.3	2	2014/8/20	Pathology	40-44
Female	C50.9	Breast	M8500.3	3	2014/4/21	Pathology	50-54
Female	C50.9	Breast	M8500.3	2	2014/6/26	Pathology	40-44
Female	C50.9	Breast	M8500.3	9	2014/9/9	Pathology	35-39
Female	C50.9	Breast	M8500.3	2	2014/4/30	Pathology	45-49
Female	C50.9	Breast	M8500.3	3	2015/2/26	Pathology	20-24
Female	C50.9	Breast	M8500.3	3	2014/4/28	Pathology	50-54
Female	C50.9	Breast	M8500.3	9	2014/10/23	Clinical	45-49
Female	C50.9	Breast	M8521.3	2	2014/11/30	Pathology	40-44
Female	C50.9	Breast	M8500.3	2	2014/7/20	Pathology	30-34
Female	C50.9	Breast	M8523.3	1	2015/3/7	Pathology	40-44
Female	C50.9	Breast	M8500.3	3	2014/6/2	Pathology	40-44
Female	C50.9	Breast	M8500.3	2	2015/3/3	Pathology	60-64
Female	C50.9	Breast	M8500.3	9	2014/7/22	Death Certificate Only	45-49
Female	C50.9	Breast	M8500.3	2	2014/5/15	Pathology	30-34
Female	C50.9	Breast	M8500.3	2	2014/10/2	Pathology	35-39
Female	C50.9	Breast	M8500.3	3	2015/2/9	Pathology	30-34
Female	C50.9	Breast	M8500.3	3	2014/10/20	Pathology	50-54
Female	C50.9	Breast	M8500.3	3	2014/8/12	Pathology	45-49
Female	C50.9	Breast	M8500.3	1	2014/8/16	Pathology	45-49
Female	C50.5	Breast	M8500.3	9	2014/10/16	Pathology	35-39
Female	C50.9	Breast	M8521.3	2	2014/12/28	Pathology	45-49
Female	C50.9	Breast	M8500.3	3	2015/3/8	Pathology	30-34
Female	C50.9	Breast	M8500.3	2	2014/4/30	Pathology	60-64
Female	C50.9	Breast	M8520.3	9	2014/10/30	Pathology	45-49
Female	C50.9	Breast	M8500.3	3	2014/7/3	Pathology	35-39
Female	C50.9	Breast	M8500.3	2	2015/2/26	Pathology	45-49
Female	C50.9	Breast	M8500.3	1	2014/10/30	Pathology	35-39
Female	C50.9	Breast	M8000.3	9	2015/3/19	Clinical	50-54
Female	C50.9	Breast	M8010.3	9	2014/3/21	Death Certificate Only	35-39
Female	C50.9	Breast	M8500.3	2	2014/9/2	Clinical	50-54
Female	C50.9	Breast	M8521.3	2	2014/6/23	Pathology	50-54
Female	C50.9	Breast	M8521.3	2	2014/12/3	Pathology	55-59
Female	C50.9	Breast	M8000.3	9	2014/8/9	Clinical	55-59
Female	C50.9	Breast	M8500.3	4	2014/12/24	Clinical	50-54
Female	C50.9	Breast	M8500.3	1	2014/8/12	Pathology	>=85
Female	C50.9	Breast	M8500.3	9	2014/12/4	Clinical Investigation	60-64
Female	C50.4	Breast	M8520.3	9	2014/5/5	Pathology	65-69
Female	C50.9	Breast	M8500.3	2	2014/11/20	Pathology	55-59
Female	C50.9	Breast	M8010.3	9	2015/3/3	Clinical	45-49
Female	C50.9	Breast	M8521.3	2	2015/2/1	Pathology	40-44
Female	C50.9	Breast	M8000.3	9	2014/8/13	Clinical	55-59
Male	C50.9	Breast	M8001.3	3	2014/6/13	Pathology	70-74
Female	C50.9	Breast	M8500.3	2	2015/3/9	Clinical Investigation	35-39
Female	C50.5	Breast	M8500.3	1	2014/4/12	Pathology	60-64
Female	C50.9	Breast	M8500.3	3	2015/1/9	Pathology	35-39
Female	C50.9	Breast	M8010.3	9	2014/4/27	Clinical	30-34
Female	C50.9	Breast	M8500.2	2	2014/5/15	Pathology	50-54
Female	C50.9	Breast	M8521.3	2	2014/12/17	Pathology	50-54
Female	C50.9	Breast	M8500.3	9	2015/2/4	Clinical Investigation	65-69
Female	C50.9	Breast	M8010.3	9	2014/5/17	Pathology	35-39
Female	C50.9	Breast	M8500.3	9	2014/10/24	Pathology	80-84
Female	C50.9	Breast	M8500.3	3	2014/5/19	Pathology	45-49
Female	C50.9	Breast	M8500.3	3	2014/3/21	Pathology	35-39
Female	C50.9	Breast	M8500.3	2	2015/3/15	Clinical	40-44
Female	C50.9	Breast	M8500.3	9	2014/6/21	Clinical	50-54
Female	C50.9	Breast	M8000.3	9	2014/12/20	Clinical	50-54
Female	C50.9	Breast	M8500.3	9	2014/5/21	Death Certificate Only	35-39
Female	C50.9	Breast	M8500.3	2	2014/5/18	Pathology	30-34
Female	C50.9	Breast	M8500.3	3	2014/6/29	Pathology	60-64
Female	C50.9	Breast	M8500.3	3	2014/11/9	Pathology	40-44
Female	C50.9	Breast	M8500.3	9	2015/1/13	Pathology	35-39
Female	C50.9	Breast	M8500.3	2	2014/5/20	Pathology	45-49
Female	C50.9	Breast	M8500.3	3	2014/10/22	Pathology	30-34
Female	C50.9	Breast	M8500.3	3	2014/6/21	Pathology	65-69
Female	C50.9	Breast	M8500.3	2	2014/5/29	Pathology	50-54
Female	C50.9	Breast	M8500.3	9	2015/1/4	Clinical Investigation	50-54
Female	C50.9	Breast	M8500.3	3	2014/7/3	Pathology	30-34
Female	C50.9	Breast	M8500.3	9	2014/11/17	Clinical Investigation	50-54
Female	C50.9	Breast	M9020.3	1	2015/1/4	Pathology	35-39
Female	C50.9	Breast	M8500.3	3	2014/7/26	Pathology	45-49
Female	C50.9	Breast	M8500.3	3	2014/6/19	Pathology	50-54
Female	C50.9	Breast	M8000.3	9	2014/10/26	Clinical	35-39
Female	C50.9	Breast	M8501.3	3	2014/4/28	Pathology	50-54
Female	C50.9	Breast	M8500.3	2	2014/7/30	Pathology	55-59
Female	C50.9	Breast	M8500.3	3	2014/4/19	Pathology	35-39
Female	C50.9	Breast	M8500.2	9	2015/3/14	Pathology	65-69
Female	C50.9	Breast	M8500.3	2	2014/9/4	Pathology	60-64
Female	C50.9	Breast	M8500.3	3	2014/11/15	Pathology	30-34
Female	C50.9	Breast	M8500.3	3	2014/7/27	Pathology	40-44
Female	C50.9	Breast	M8500.3	3	2014/11/26	Pathology	35-39
Female	C50.9	Breast	M8500.3	2	2014/11/12	Pathology	50-54
Male	C50.9	Breast	M8010.3	9	2014/6/5	Clinical	65-69
Female	C50.9	Breast	M8500.3	9	2014/10/6	Clinical	25-29
Female	C50.8	Breast	M8521.3	1	2015/2/9	Pathology	65-69
Female	C50.9	Breast	M8501.3	9	2015/7/17	Pathology	40-44
Female	C50.9	Breast	M8500.3	9	2015/7/12	Pathology	35-39
Female	C50.9	Breast	M8500.3	2	2015/8/25	Pathology	60-64
Female	C50.9	Breast	M8500.3	2	2015/5/4	Pathology	30-34
Female	C50.9	Breast	M8500.3	2	2015/4/9	Pathology	50-54
Female	C50.9	Breast	M8010.3	9	2015/9/6	Clinical	60-64
Female	C50.9	Breast	M8500.3	9	2016/1/12	Pathology	50-54
Female	C50.4	Breast	M8500.3	2	2015/9/27	Pathology	55-59
Female	C50.9	Breast	M8000.3	9	2016/2/22	Clinical	55-59
Female	C50.9	Breast	M8500.3	2	2015/5/11	Pathology	35-39
Female	C50.9	Breast	M8500.3	2	2016/1/5	Pathology	50-54
Female	C50.9	Breast	M8500.3	2	2016/2/8	Pathology	55-59
Female	C50.9	Breast	M8520.3	3	2015/4/27	Pathology	50-54
Female	C50.9	Breast	M8010.3	9	2015/5/13	Pathology	25-29
Female	C50.9	Breast	M8500.3	2	2015/6/27	Pathology	50-54
Female	C50.9	Breast	M8010.3	9	2015/11/17	Pathology	40-44
Female	C50.9	Breast	M8500.3	2	2016/2/24	Pathology	40-44
Female	C50.9	Breast	M8500.3	2	2015/12/27	Pathology	50-54
Female	C50.9	Breast	M8500.3	2	2015/4/15	Pathology	50-54
Female	C50.9	Breast	M8500.3	9	2015/9/25	Pathology	50-54
Female	C50.9	Breast	M8500.3	9	2015/11/17	Pathology	50-54
Female	C50.9	Breast	M8500.3	2	2015/4/15	Pathology	60-64
Female	C50.9	Breast	M8520.3	2	2015/7/22	Pathology	50-54
Female	C50.9	Breast	M8500.3	2	2016/3/4	Pathology	60-64
Female	C50.9	Breast	M8010.6	9	2015/12/13	Pathology	45-49
Female	C50.9	Breast	M8500.3	2	2015/7/7	Pathology	35-39
Female	C50.9	Breast	M8500.3	2	2016/1/4	Pathology	25-29
Female	C50.9	Breast	M8500.3	3	2015/10/5	Pathology	25-29
Female	C50.9	Breast	M8500.3	3	2015/9/26	Pathology	50-54
Female	C50.9	Breast	M8521.3	3	2015/4/13	Pathology	55-59
Female	C50.9	Breast	M8500.3	4	2016/1/30	Pathology	65-69
Female	C50.9	Breast	M8500.3	3	2015/6/7	Pathology	60-64
Female	C50.9	Breast	M8500.3	3	2015/4/7	Pathology	45-49
Female	C50.9	Breast	M8500.3	2	2015/10/17	Pathology	25-29
Male	C50.9	Breast	M8000.3	9	2015/8/23	Clinical	45-49
Female	C50.9	Breast	M8500.3	7	2015/4/22	Pathology	65-69
Female	C50.9	Breast	M8500.3	3	2015/9/20	Pathology	30-34
Female	C50.9	Breast	M8500.3	2	2015/8/19	Pathology	50-54
Female	C50.9	Breast	M8000.3	9	2015/6/23	Clinical	30-34
Female	C50.9	Breast	M8000.3	9	2015/6/14	Clinical	40-44
Female	C50.5	Breast	M8500.3	1	2015/7/6	Pathology	70-74
Female	C50.9	Breast	M8000.3	9	2015/4/7	Pathology	30-34
Female	C50.9	Breast	M8500.3	2	2015/10/11	Pathology	55-59
Female	C50.9	Breast	M8000.3	9	2015/8/30	Clinical	25-29
Female	C50.9	Breast	M8000.3	9	2015/10/1	Pathology	45-49
Female	C50.9	Breast	M8500.3	9	2015/6/15	Pathology	60-64
Female	C50.9	Breast	M8500.3	9	2015/7/27	Clinical	45-49
Female	C50.9	Breast	M8500.3	2	2015/8/8	Pathology	50-54
Female	C50.9	Breast	M8000.3	9	2015/4/19	Clinical	70-74
Female	C50.9	Breast	M8500.3	2	2016/1/17	Pathology	60-64
Female	C50.9	Breast	M8000.3	9	2015/3/21	Death Certificate Only	40-44
Female	C50.9	Breast	M8500.3	1	2015/8/15	Pathology	35-39
Female	C50.9	Breast	M8500.3	2	2015/6/22	Pathology	45-49
Female	C50.9	Breast	M8520.3	1	2016/3/3	Pathology	60-64
Female	C50.9	Breast	M8510.3	2	2015/7/1	Pathology	55-59
Female	C50.9	Breast	M8000.3	9	2016/1/2	Death Certificate Only	75-79
Female	C50.9	Breast	M8010.3	9	2015/10/20	Pathology	45-49
Female	C50.9	Breast	M8540.3	9	2015/8/1	Pathology	75-79
Female	C50.9	Breast	M8500.3	9	2015/9/27	Pathology	25-29
Female	C50.9	Breast	M8520.3	2	2015/6/8	Pathology	45-49
Female	C50.9	Breast	M8500.3	3	2015/4/27	Pathology	50-54
Female	C50.9	Breast	M8000.3	9	2016/2/18	Clinical	60-64
Female	C50.9	Breast	M8500.3	1	2015/8/27	Pathology	60-64
Female	C50.9	Breast	M8500.3	9	2015/12/31	Pathology	40-44
Female	C50.9	Breast	M8500.3	2	2015/12/15	Pathology	65-69
Female	C50.9	Breast	M8522.3	9	2016/3/10	Pathology	40-44
Female	C50.9	Breast	M8500.3	3	2015/12/20	Pathology	60-64
Female	C50.9	Breast	M8500.3	3	2015/11/16	Pathology	60-64
Female	C50.9	Breast	M8500.3	1	2015/10/4	Pathology	35-39
Female	C50.9	Breast	M8500.3	1	2015/7/5	Pathology	50-54
Female	C50.9	Breast	M8500.3	9	2016/3/17	Pathology	60-64
Female	C50.9	Breast	M8500.3	9	2015/12/24	Pathology	25-29
Female	C50.9	Breast	M8500.3	9	2015/3/22	Clinical	50-54
Male	C50.9	Breast	M8000.3	9	2016/1/28	Clinical	40-44
Female	C50.9	Breast	M8000.3	9	2015/7/23	Clinical	40-44
Female	C50.0	Breast	M8503.2	9	2015/8/25	Pathology	30-34
Female	C50.9	Breast	M8000.3	9	2015/6/22	Clinical	60-64
Female	C50.9	Breast	M8000.3	9	2015/8/17	Clinical	35-39
Female	C50.9	Breast	M8500.3	2	2015/12/15	Pathology	50-54
Female	C50.9	Breast	M8000.3	9	2016/1/31	Death Certificate Only	75-79
Female	C50.9	Breast	M8500.3	9	2015/7/11	Pathology	30-34
Female	C50.9	Breast	M8500.3	2	2015/5/28	Pathology	30-34
Female	C50.9	Breast	M8000.3	9	2015/4/24	Death Certificate Only	55-59
Female	C50.9	Breast	M8500.3	3	2016/3/6	Pathology	35-39
Female	C50.9	Breast	M8500.3	3	2015/9/7	Pathology	35-39
Female	C50.9	Breast	M8000.3	9	2015/8/19	Clinical	60-64
Female	C50.9	Breast	M8500.3	2	2015/6/11	Pathology	30-34
Female	C50.9	Breast	M8500.3	9	2016/2/8	Pathology	45-49
Female	C50.9	Breast	M8510.3	3	2015/5/9	Pathology	45-49
Female	C50.9	Breast	M8500.3	3	2015/5/25	Pathology	60-64
Female	C50.9	Breast	M8500.3	9	2016/2/23	Pathology	30-34
Female	C50.9	Breast	M8010.3	9	2015/9/21	Pathology	45-49
Female	C50.9	Breast	M8010.3	9	2016/3/15	Pathology	50-54
Female	C50.9	Breast	M8500.3	2	2015/5/14	Pathology	35-39
Female	C50.9	Breast	M8500.3	2	2015/9/23	Cytology	55-59
Female	C50.9	Breast	M8500.3	3	2016/1/20	Pathology	55-59
Female	C50.9	Breast	M8500.3	1	2015/6/20	Pathology	45-49
Male	C50.9	Breast	M8050.2	9	2015/12/28	Pathology	75-79
Female	C50.9	Breast	M8000.3	9	2015/3/21	Death Certificate Only	50-54
Female	C50.9	Breast	M8500.3	2	2015/11/25	Pathology	50-54
Female	C50.9	Breast	M8500.3	2	2016/1/2	Pathology	35-39
Female	C50.9	Breast	M8500.3	2	2016/1/18	Pathology	50-54
Female	C50.9	Breast	M8500.3	2	2016/1/13	Pathology	30-34
Female	C50.9	Breast	M8500.3	3	2015/7/5	Pathology	45-49
Female	C50.9	Breast	M8500.3	3	2015/10/20	Pathology	80-84
Female	C50.9	Breast	M8500.3	9	2015/7/12	Pathology	30-34
Female	C50.9	Breast	M8000.3	9	2015/11/30	Death Certificate Only	75-79
Female	C50.9	Breast	M8500.3	7	2016/1/21	Pathology	60-64
Female	C50.9	Breast	M8500.3	3	2016/1/12	Pathology	60-64
Female	C50.9	Breast	M8500.3	9	2015/9/13	Cytology	30-34
Male	C50.9	Breast	M8000.3	9	2015/12/15	Death Certificate Only	60-64
Female	C50.9	Breast	M8500.3	3	2015/11/11	Pathology	70-74
Male	C50.9	Breast	M8000.3	9	2015/7/29	Clinical	70-74
Female	C50.9	Breast	M8500.3	9	2015/9/14	Pathology	40-44
Female	C50.9	Breast	M8500.3	3	2015/10/4	Pathology	70-74
Female	C50.9	Breast	M8000.3	9	2016/1/27	Clinical	30-34
Female	C50.9	Breast	M8500.3	2	2015/5/30	Pathology	60-64
Female	C50.9	Breast	M8500.3	3	2015/6/16	Pathology	40-44
Female	C50.9	Breast	M8500.3	3	2015/5/10	Pathology	55-59
Female	C50.9	Breast	M8500.3	2	2015/11/28	Pathology	50-54
Male	C50.9	Breast	M8000.3	9	2015/5/25	Clinical	45-49
Female	C50.9	Breast	M8500.3	2	2015/8/17	Pathology	65-69
Male	C50.9	Breast	M8000.3	9	2015/9/6	Clinical	75-79
Female	C50.9	Breast	M8500.3	3	2016/2/22	Pathology	40-44
Female	C50.9	Breast	M8500.3	2	2015/7/14	Pathology	25-29
Female	C50.9	Breast	M8500.3	3	2015/7/25	Pathology	35-39
Female	C50.9	Breast	M8500.3	9	2016/2/13	Pathology	70-74
Female	C50.6	Breast	M8500.3	2	2015/10/27	Pathology	30-34
Female	C50.9	Breast	M8500.3	2	2016/2/29	Pathology	50-54
Female	C50.9	Breast	M8500.3	2	2015/11/19	Pathology	70-74
Male	C50.9	Breast	M8000.3	9	2015/3/28	Clinical	60-64
Female	C50.9	Breast	M8000.3	9	2015/8/16	Clinical	35-39
Female	C50.9	Breast	M8500.3	9	2016/1/15	Pathology	35-39
Female	C50.9	Breast	M8500.3	1	2015/10/28	Pathology	45-49
Female	C50.9	Breast	M8500.3	1	2015/11/29	Pathology	35-39
Female	C50.9	Breast	M8500.3	3	2015/9/6	Pathology	45-49
Male	C50.9	Breast	M8500.3	2	2015/12/20	Pathology	50-54
Female	C50.9	Breast	M8500.3	2	2016/3/7	Pathology	55-59
Male	C50.9	Breast	M8500.3	3	2015/5/3	Pathology	50-54
Female	C50.9	Breast	M8500.3	2	2015/10/4	Pathology	55-59
Female	C50.9	Breast	M8500.3	1	2015/5/21	Pathology	50-54
Female	C50.4	Breast	M8500.3	3	2016/2/16	Pathology	60-64
Female	C50.9	Breast	M8000.3	9	2015/9/29	Clinical	50-54
Female	C50.9	Breast	M8500.3	3	2015/11/4	Pathology	60-64
Female	C50.9	Breast	M8500.3	2	2015/12/21	Pathology	60-64
Female	C50.9	Breast	M8500.3	7	2016/3/3	Pathology	50-54
Female	C50.9	Breast	M8540.3	9	2015/12/14	Pathology	55-59
Female	C50.9	Breast	M8500.3	2	2015/5/30	Pathology	55-59
Female	C50.9	Breast	M8500.3	2	2015/4/18	Pathology	50-54
Female	C50.9	Breast	M8010.3	9	2015/6/27	Clinical Investigation	>=85
Female	C50.9	Breast	M8010.3	9	2015/8/2	Clinical	60-64
Female	C50.9	Breast	M8000.3	9	2016/1/30	Clinical	40-44
Female	C50.9	Breast	M8000.3	9	2015/5/13	Pathology	45-49
Female	C50.9	Breast	M8500.3	1	2015/9/21	Pathology	45-49
Female	C50.9	Breast	M8500.3	2	2015/4/28	Pathology	40-44
Female	C50.9	Breast	M8500.3	3	2015/6/27	Pathology	40-44
Female	C50.9	Breast	M8500.3	1	2015/7/11	Pathology	80-84
Female	C50.9	Breast	M8500.3	3	2015/12/9	Pathology	55-59
Female	C50.9	Breast	M8500.3	9	2016/3/5	Pathology	55-59
Female	C50.9	Breast	M8000.3	9	2015/6/10	Death Certificate Only	50-54
Female	C50.9	Breast	M8500.3	2	2016/1/10	Pathology	80-84
Female	C50.9	Breast	M8500.3	1	2015/12/15	Pathology	60-64
Female	C50.9	Breast	M8500.3	9	2015/5/31	Pathology	30-34
Female	C50.9	Breast	M8000.3	9	2015/7/30	Death Certificate Only	40-44
Female	C50.9	Breast	M8000.3	9	2015/8/17	Death Certificate Only	65-69
Male	C50.9	Breast	M8500.3	3	2015/9/23	Pathology	50-54
Female	C50.9	Breast	M8500.3	1	2016/2/21	Pathology	70-74
Female	C50.9	Breast	M8500.3	2	2016/1/23	Pathology	35-39
Female	C50.9	Breast	M8000.3	9	2015/3/21	Death Certificate Only	65-69
Female	C50.9	Breast	M8500.3	1	2015/7/16	Pathology	55-59
Female	C50.9	Breast	M8520.3	9	2015/11/8	Pathology	65-69
Female	C50.9	Breast	M8000.3	9	2016/2/7	Clinical	55-59
Female	C50.9	Breast	M8500.3	9	2015/3/21	Death Certificate Only	45-49
Female	C50.9	Breast	M8500.3	9	2015/4/20	Pathology	40-44
Female	C50.9	Breast	M8500.3	2	2015/6/1	Pathology	50-54
Female	C50.9	Breast	M8000.3	9	2015/10/19	Pathology	55-59
Female	C50.9	Breast	M8000.3	9	2015/12/31	Clinical	70-74
Female	C50.9	Breast	M8520.2	9	2016/2/25	Pathology	45-49
Female	C50.9	Breast	M8500.3	1	2015/10/5	Pathology	65-69
Female	C50.9	Breast	M8000.3	9	2015/10/30	Clinical	35-39
Female	C50.9	Breast	M8500.3	2	2015/6/21	Pathology	40-44
Female	C50.5	Breast	M8520.3	3	2015/5/4	Pathology	50-54
Female	C50.9	Breast	M8500.3	2	2015/7/4	Pathology	35-39
Female	C50.9	Breast	M8500.3	2	2015/9/10	Pathology	55-59
Female	C50.9	Breast	M8500.3	9	2015/4/8	Pathology	35-39
Female	C50.9	Breast	M8500.3	4	2016/3/7	Pathology	40-44
Female	C50.9	Breast	M8000.3	9	2015/6/1	Clinical	60-64
Male	C50.9	Breast	M8500.3	4	2015/11/17	Pathology	45-49
Female	C50.9	Breast	M8500.3	2	2015/12/9	Pathology	40-44
Female	C50.9	Breast	M8500.3	3	2016/3/12	Pathology	60-64
Female	C50.9	Breast	M8500.3	2	2015/5/19	Pathology	65-69
Female	C50.9	Breast	M8500.3	2	2015/9/21	Pathology	55-59
Female	C50.9	Breast	M8500.3	9	2015/4/16	Pathology	50-54
Female	C50.9	Breast	M8500.3	2	2015/10/20	Pathology	55-59
Female	C50.9	Breast	M8500.3	2	2016/3/8	Pathology	55-59
Female	C50.9	Breast	M8500.3	3	2016/2/29	Pathology	70-74
Female	C50.9	Breast	M8500.3	1	2015/5/13	Pathology	45-49
Female	C50.9	Breast	M8500.3	2	2016/1/7	Pathology	30-34
Female	C50.9	Breast	M8000.3	9	2015/8/14	Death Certificate Only	55-59
Female	C50.9	Breast	M8500.3	1	2015/7/22	Pathology	40-44
Female	C50.9	Breast	M8500.3	2	2016/2/2	Pathology	50-54
Female	C50.9	Breast	M8500.3	9	2016/3/18	Death Certificate Only	45-49
Female	C50.9	Breast	M8500.3	2	2015/12/16	Pathology	30-34
Female	C50.9	Breast	M8500.3	9	2015/6/30	Pathology	40-44
Female	C50.9	Breast	M8500.3	1	2015/10/22	Pathology	50-54
Female	C50.9	Breast	M8500.3	2	2016/3/2	Pathology	45-49
Female	C50.9	Breast	M8500.3	2	2015/7/6	Pathology	35-39
Female	C50.4	Breast	M8500.3	2	2015/7/14	Pathology	40-44
Female	C50.9	Breast	M8000.3	9	2015/8/30	Clinical Investigation	40-44
Female	C50.9	Breast	M8500.3	2	2015/6/15	Pathology	50-54
Female	C50.9	Breast	M8500.3	2	2015/9/12	Pathology	70-74
Male	C50.4	Breast	M8500.3	2	2016/1/26	Pathology	30-34
Female	C50.9	Breast	M8500.3	9	2015/5/5	Pathology	55-59
Female	C50.9	Breast	M8500.3	2	2015/8/27	Pathology	40-44
Female	C50.9	Breast	M8500.3	1	2015/6/21	Pathology	50-54
Female	C50.2	Breast	M8500.3	9	2015/4/20	Pathology	40-44
Female	C50.6	Breast	M8000.3	9	2015/9/10	Clinical	40-44
Female	C50.9	Breast	M8520.3	2	2015/3/25	Pathology	50-54
Female	C50.9	Breast	M8500.3	3	2016/2/3	Pathology	50-54
Female	C50.9	Breast	M8500.3	6	2016/3/3	Pathology	80-84
Female	C50.9	Breast	M8500.3	2	2016/2/28	Pathology	60-64
Female	C50.9	Breast	M8500.3	3	2016/1/6	Pathology	35-39
Female	C50.9	Breast	M8500.3	1	2015/12/20	Pathology	50-54
Female	C50.9	Breast	M8520.3	9	2015/7/4	Pathology	80-84
Female	C50.9	Breast	M8500.3	2	2015/8/8	Pathology	45-49
Male	C50.9	Breast	M8000.3	9	2015/8/15	Clinical	45-49
Female	C50.9	Breast	M8521.3	2	2016/3/6	Pathology	25-29
Female	C50.9	Breast	M8000.3	9	2015/5/24	Death Certificate Only	30-34
Female	C50.9	Breast	M8500.3	2	2015/9/7	Pathology	70-74
Male	C50.9	Breast	M8070.3	9	2016/1/23	Pathology	60-64
Female	C50.9	Breast	M8000.3	9	2015/8/31	Death Certificate Only	30-34
Female	C50.9	Breast	M8500.3	9	2015/4/30	Pathology	55-59
Female	C50.9	Breast	M8000.3	9	2016/2/20	Clinical	65-69
Female	C50.9	Breast	M8500.3	2	2015/5/28	Pathology	50-54
Female	C50.9	Breast	M8500.3	2	2015/6/9	Pathology	65-69
Female	C50.9	Breast	M8500.3	2	2016/1/17	Pathology	25-29
Female	C50.9	Breast	M8500.3	9	2016/2/8	Pathology	45-49
Female	C50.9	Breast	M8500.3	1	2015/10/15	Pathology	30-34
Female	C50.9	Breast	M8000.3	9	2015/7/28	Clinical	55-59
Female	C50.9	Breast	M8000.3	9	2015/6/7	Clinical	45-49
Female	C50.9	Breast	M8500.3	2	2016/1/31	Pathology	30-34
Female	C50.9	Breast	M8500.3	1	2015/9/23	Pathology	45-49
Female	C50.9	Breast	M8500.3	2	2015/10/4	Pathology	35-39
Female	C50.9	Breast	M8500.3	9	2016/2/3	Pathology	30-34
Female	C50.9	Breast	M8500.3	2	2015/5/10	Pathology	40-44
Female	C50.9	Breast	M8500.3	2	2015/11/5	Pathology	65-69
Female	C50.9	Breast	M8000.3	9	2016/2/18	Clinical	65-69
Female	C50.9	Breast	M8000.3	9	2015/12/15	Clinical	70-74
Female	C50.9	Breast	M8500.3	2	2016/1/14	Pathology	60-64
Female	C50.9	Breast	M8500.3	2	2015/5/5	Pathology	55-59
Female	C50.9	Breast	M8500.3	3	2015/6/1	Pathology	55-59
Female	C50.9	Breast	M8500.3	9	2016/3/8	Pathology	50-54
Female	C50.9	Breast	M8500.3	3	2015/10/31	Pathology	40-44
Female	C50.9	Breast	M8000.3	9	2016/2/1	Death Certificate Only	60-64
Female	C50.9	Breast	M8500.3	3	2015/11/16	Pathology	55-59
Female	C50.9	Breast	M8500.3	3	2015/6/28	Pathology	55-59
Female	C50.9	Breast	M8500.3	2	2015/11/16	Pathology	35-39
Female	C50.9	Breast	M8500.3	9	2015/4/20	Pathology	35-39
Female	C50.9	Breast	M8500.3	3	2015/6/6	Pathology	60-64
Female	C50.9	Breast	M8010.3	3	2015/6/17	Pathology	60-64
Female	C50.9	Breast	M8500.3	2	2015/6/10	Pathology	>=85
Female	C50.9	Breast	M8500.3	2	2015/6/2	Pathology	40-44
Female	C50.9	Breast	M8500.3	2	2015/12/31	Pathology	45-49
Female	C50.9	Breast	M8500.3	2	2015/6/28	Pathology	80-84
Female	C50.9	Breast	M8500.3	3	2016/2/13	Pathology	40-44
Female	C50.9	Breast	M8500.3	2	2016/2/8	Pathology	55-59
Female	C50.9	Breast	M8500.3	2	2015/5/14	Pathology	70-74
Female	C50.9	Breast	M8500.3	3	2015/12/8	Pathology	55-59
Female	C50.9	Breast	M8000.3	9	2015/5/31	Clinical	30-34
Female	C50.9	Breast	M8500.3	3	2015/5/24	Clinical Investigation	70-74
Female	C50.9	Breast	M8500.3	2	2015/6/9	Pathology	50-54
Female	C50.9	Breast	M8500.3	3	2015/10/20	Pathology	75-79
Female	C50.9	Breast	M8500.3	9	2015/7/21	Pathology	35-39
Female	C50.9	Breast	M8500.3	6	2016/1/18	Pathology	55-59
Female	C50.9	Breast	M8500.3	2	2015/4/19	Pathology	50-54
Female	C50.6	Breast	M8020.3	9	2015/10/13	Pathology	70-74
Female	C50.9	Breast	M8500.3	2	2015/8/24	Pathology	45-49
Female	C50.9	Breast	M8500.3	2	2015/8/16	Pathology	65-69
Female	C50.9	Breast	M8500.3	4	2015/11/1	Pathology	35-39
Female	C50.9	Breast	M8500.3	2	2015/6/20	Pathology	65-69
Female	C50.9	Breast	M8500.3	1	2016/3/2	Pathology	50-54
Female	C50.9	Breast	M8500.2	2	2016/2/7	Pathology	30-34
Female	C50.9	Breast	M8500.3	1	2016/2/10	Pathology	75-79
Female	C50.9	Breast	M8500.3	2	2016/2/24	Pathology	40-44
Female	C50.9	Breast	M8500.3	9	2016/1/9	Pathology	55-59
Female	C50.9	Breast	M8500.3	9	2016/2/29	Pathology	50-54
Female	C50.9	Breast	M8500.3	3	2016/2/29	Pathology	40-44
Female	C50.9	Breast	M8000.3	9	2015/5/21	Clinical	65-69
Female	C50.9	Breast	M8010.3	9	2015/10/28	Cytology	45-49
Female	C50.9	Breast	M8500.3	2	2016/2/13	Pathology	30-34
Female	C50.9	Breast	M8000.3	9	2015/9/23	Clinical	35-39
Female	C50.9	Breast	M8000.3	9	2015/8/18	Death Certificate Only	65-69
Female	C50.9	Breast	M8010.3	9	2015/5/17	Pathology	60-64
Female	C50.9	Breast	M8500.3	2	2015/10/31	Pathology	50-54
Female	C50.9	Breast	M8500.3	3	2015/8/18	Pathology	60-64
Female	C50.9	Breast	M8500.3	9	2015/8/23	Pathology	70-74
Female	C50.9	Breast	M8000.3	9	2015/3/23	Death Certificate Only	50-54
Female	C50.9	Breast	M8500.3	3	2015/9/1	Pathology	65-69
Female	C50.9	Breast	M8000.3	9	2015/3/21	Clinical	50-54
Female	C50.9	Breast	M8480.3	9	2015/9/12	Pathology	65-69
Female	C50.9	Breast	M8500.3	9	2015/9/19	Pathology	30-34
Female	C50.9	Breast	M8000.3	9	2015/7/30	Clinical	40-44
Female	C50.9	Breast	M8500.3	2	2016/3/17	Pathology	60-64
Female	C50.9	Breast	M8500.3	2	2016/2/4	Pathology	60-64
Female	C50.9	Breast	M8500.3	2	2015/6/18	Pathology	55-59
Female	C50.9	Breast	M8000.3	9	2015/10/18	Pathology	35-39
Female	C50.9	Breast	M8000.3	9	2015/10/20	Clinical	50-54
Female	C50.9	Breast	M8500.3	3	2015/7/16	Pathology	35-39
Female	C50.9	Breast	M8500.3	2	2015/11/16	Pathology	30-34
Female	C50.9	Breast	M8000.3	9	2015/12/5	Clinical	60-64
Female	C50.9	Breast	M8500.3	2	2016/1/25	Pathology	20-24
Female	C50.9	Breast	M8500.3	2	2015/9/13	Pathology	45-49
Female	C50.9	Breast	M8000.3	9	2015/7/19	Death Certificate Only	60-64
Female	C50.9	Breast	M8500.3	3	2016/1/27	Pathology	30-34
Female	C50.9	Breast	M8500.3	3	2016/1/2	Pathology	30-34
Female	C50.9	Breast	M8500.3	2	2015/11/11	Pathology	40-44
Female	C50.9	Breast	M8500.3	9	2016/1/15	Pathology	70-74
Female	C50.9	Breast	M8500.3	6	2016/1/23	Pathology	50-54
Female	C50.9	Breast	M8500.3	2	2015/6/16	Pathology	65-69
Female	C50.9	Breast	M8000.3	9	2015/8/29	Clinical	65-69
Female	C50.9	Breast	M8500.3	9	2015/9/14	Pathology	30-34
Female	C50.9	Breast	M8500.3	3	2015/8/4	Pathology	35-39
Female	C50.9	Breast	M8500.3	1	2016/1/25	Pathology	45-49
Female	C50.9	Breast	M8500.3	2	2015/11/11	Pathology	35-39
Female	C50.9	Breast	M8000.3	9	2015/12/1	Death Certificate Only	50-54
Female	C50.9	Breast	M8500.3	2	2015/5/28	Pathology	55-59
Female	C50.9	Breast	M8500.3	2	2016/3/7	Pathology	35-39
Female	C50.9	Breast	M8500.3	3	2015/10/6	Pathology	30-34
Female	C50.9	Breast	M8010.3	9	2015/5/11	Pathology	40-44
Female	C50.9	Breast	M8500.3	4	2016/3/2	Pathology	30-34
Male	C50.9	Breast	M8000.3	9	2015/8/31	Clinical	55-59
Female	C50.9	Breast	M8000.3	9	2016/1/17	Death Certificate Only	60-64
Female	C50.9	Breast	M8500.3	2	2016/1/12	Pathology	60-64
Female	C50.9	Breast	M8000.3	9	2015/12/28	Death Certificate Only	50-54
Female	C50.9	Breast	M8500.3	9	2015/5/27	Pathology	60-64
Female	C50.9	Breast	M8500.3	2	2015/12/26	Pathology	55-59
Male	C50.9	Breast	M8500.3	3	2015/5/26	Pathology	25-29
Female	C50.9	Breast	M8500.3	3	2015/7/30	Pathology	45-49
Female	C50.9	Breast	M8000.3	9	2015/6/17	Death Certificate Only	40-44
Female	C50.9	Breast	M8500.3	2	2015/9/28	Pathology	45-49
Female	C50.9	Breast	M8500.3	2	2015/6/16	Pathology	45-49
Female	C50.9	Breast	M8500.3	3	2015/10/20	Pathology	35-39
Female	C50.9	Breast	M8000.3	9	2015/7/5	Death Certificate Only	40-44
Female	C50.9	Breast	M8500.3	3	2015/6/8	Pathology	45-49
Female	C50.9	Breast	M8500.3	3	2015/8/24	Pathology	50-54
Female	C50.9	Breast	M8500.3	9	2015/6/30	Clinical	45-49
Female	C50.9	Breast	M8500.3	2	2015/10/17	Pathology	45-49
Female	C50.9	Breast	M8000.3	9	2015/7/4	Clinical	>=85
Female	C50.9	Breast	M8500.3	9	2015/6/27	Pathology	75-79
Female	C50.9	Breast	M8500.3	1	2015/6/2	Pathology	50-54
Female	C50.9	Breast	M8500.3	2	2015/10/11	Pathology	40-44
Female	C50.9	Breast	M8500.3	9	2016/1/11	Pathology	40-44
Female	C50.9	Breast	M8500.3	3	2015/10/31	Pathology	50-54
Female	C50.9	Breast	M8500.3	9	2016/2/14	Pathology	55-59
Female	C50.9	Breast	M8500.3	3	2015/5/28	Pathology	65-69
Female	C50.9	Breast	M8500.3	9	2015/11/16	Pathology	25-29
Female	C50.9	Breast	M8500.3	2	2015/4/20	Pathology	45-49
Female	C50.9	Breast	M8000.3	9	2015/6/28	Clinical	20-24
Female	C50.9	Breast	M8500.3	2	2016/2/24	Pathology	80-84
Female	C50.9	Breast	M8500.3	9	2015/6/29	Pathology	35-39
Female	C50.9	Breast	M8500.3	3	2015/7/27	Pathology	60-64
Male	C50.9	Breast	M8000.3	9	2015/9/16	Clinical	30-34
Female	C50.9	Breast	M8500.3	2	2015/11/28	Pathology	50-54
Female	C50.9	Breast	M8500.3	9	2015/10/5	Pathology	55-59
Female	C50.9	Breast	M8500.2	9	2016/1/7	Pathology	35-39
Female	C50.9	Breast	M8000.3	9	2015/8/25	Clinical	45-49
Female	C50.9	Breast	M8500.3	9	2015/12/14	Pathology	75-79
Female	C50.9	Breast	M8520.3	9	2015/12/21	Pathology	60-64
Female	C50.9	Breast	M8500.3	9	2015/9/17	Pathology	55-59
Female	C50.9	Breast	M8000.3	9	2015/11/15	Death Certificate Only	65-69
Female	C50.9	Breast	M8500.3	3	2015/12/14	Pathology	35-39
Female	C50.9	Breast	M8500.3	9	2016/2/16	Pathology	40-44
Female	C50.9	Breast	M8500.3	2	2015/4/12	Pathology	65-69
Male	C50.9	Breast	M8000.3	9	2015/9/9	Clinical	80-84
Female	C50.9	Breast	M8000.3	9	2015/6/16	Clinical	45-49
Female	C50.9	Breast	M8520.3	9	2016/1/10	Pathology	65-69
Female	C50.9	Breast	M8500.3	3	2015/8/27	Pathology	55-59
Female	C50.9	Breast	M8500.3	1	2015/4/11	Pathology	65-69
Female	C50.9	Breast	M8500.3	9	2016/2/8	Pathology	45-49
Female	C50.9	Breast	M8500.3	3	2015/10/20	Pathology	30-34
Female	C50.9	Breast	M8500.3	2	2015/6/23	Pathology	65-69
Female	C50.9	Breast	M8500.3	9	2016/2/14	Pathology	40-44
Female	C50.9	Breast	M8500.3	1	2015/8/1	Pathology	40-44
Female	C50.9	Breast	M8500.3	3	2015/8/2	Pathology	45-49
Female	C50.9	Breast	M8500.3	9	2016/1/4	Pathology	60-64
Female	C50.9	Breast	M8500.3	2	2015/10/29	Pathology	40-44
Female	C50.4	Breast	M8500.3	3	2015/9/9	Pathology	30-34
Female	C50.9	Breast	M8500.3	1	2016/2/2	Pathology	65-69
Female	C50.9	Breast	M8500.3	9	2015/12/6	Pathology	25-29
Female	C50.9	Breast	M8500.3	1	2016/3/1	Pathology	50-54
Female	C50.9	Breast	M8520.3	3	2016/3/15	Pathology	60-64
Female	C50.9	Breast	M8000.3	9	2015/8/10	Clinical	35-39
Female	C50.9	Breast	M8520.3	2	2016/2/15	Pathology	45-49
Female	C50.9	Breast	M8500.3	3	2015/9/19	Pathology	50-54
Female	C50.9	Breast	M8500.3	4	2016/1/17	Pathology	45-49
Female	C50.9	Breast	M8500.3	2	2015/4/16	Pathology	35-39
Female	C50.9	Breast	M8500.3	2	2015/10/7	Pathology	40-44
Female	C50.9	Breast	M8520.3	1	2016/1/18	Pathology	35-39
Female	C50.9	Breast	M8500.3	3	2016/1/12	Pathology	30-34
Female	C50.9	Breast	M8000.3	9	2015/6/22	Clinical	55-59
Female	C50.9	Breast	M8500.3	2	2015/9/13	Pathology	70-74
Female	C50.9	Breast	M8500.3	9	2015/11/4	Pathology	40-44
Female	C50.9	Breast	M8500.3	2	2016/1/11	Pathology	45-49
Female	C50.9	Breast	M8000.3	9	2015/7/7	Clinical	40-44
Female	C50.9	Breast	M8000.3	9	2015/9/22	Clinical	80-84
Female	C50.4	Breast	M8500.3	1	2015/11/26	Pathology	60-64
Male	C50.9	Breast	M8000.3	9	2015/7/23	Clinical	45-49
Female	C50.9	Breast	M8500.2	2	2015/6/8	Pathology	45-49
Female	C50.9	Breast	M8000.3	9	2015/12/17	Clinical Investigation	45-49
Female	C50.9	Breast	M8500.3	3	2015/10/20	Pathology	50-54
Female	C50.9	Breast	M8500.3	9	2015/4/21	Pathology	30-34
Female	C50.9	Breast	M8500.3	2	2016/1/9	Pathology	30-34
Female	C50.9	Breast	M8500.3	2	2015/11/8	Pathology	35-39
Female	C50.9	Breast	M8010.3	9	2015/11/21	Clinical Investigation	70-74
Female	C50.9	Breast	M8520.3	1	2015/6/16	Pathology	60-64
Female	C50.9	Breast	M8500.3	2	2015/8/3	Pathology	35-39
Female	C50.9	Breast	M8500.3	9	2015/10/31	Pathology	55-59
Female	C50.9	Breast	M8500.3	9	2015/4/25	Clinical	55-59
Female	C50.9	Breast	M8500.3	9	2015/8/16	Pathology	50-54
Female	C50.9	Breast	M8500.3	2	2015/10/28	Pathology	75-79
Female	C50.9	Breast	M8500.3	3	2015/3/21	Pathology	55-59
Female	C50.9	Breast	M8500.3	1	2015/11/24	Pathology	40-44
Female	C50.9	Breast	M8500.3	2	2015/7/7	Pathology	35-39
Female	C50.9	Breast	M8500.3	3	2015/6/29	Pathology	50-54
Female	C50.9	Breast	M8500.3	2	2015/8/20	Pathology	65-69
Female	C50.9	Breast	M8500.3	1	2015/4/21	Pathology	65-69
Female	C50.9	Breast	M8500.3	9	2015/9/13	Pathology	45-49
Female	C50.9	Breast	M8500.3	2	2015/6/10	Pathology	45-49
Female	C50.9	Breast	M8500.3	2	2015/6/23	Pathology	55-59
Female	C50.9	Breast	M8500.3	2	2015/6/15	Pathology	60-64
Female	C50.9	Breast	M8500.3	3	2015/5/13	Pathology	35-39
Female	C50.9	Breast	M8500.3	6	2016/2/18	Pathology	45-49
Female	C50.9	Breast	M8500.3	2	2015/7/23	Pathology	45-49
Female	C50.9	Breast	M8500.3	2	2015/6/11	Pathology	30-34
Female	C50.9	Breast	M8500.3	1	2015/8/10	Pathology	60-64
Female	C50.9	Breast	M8000.3	9	2015/9/8	Clinical	30-34
Female	C50.9	Breast	M8500.3	2	2015/10/25	Pathology	55-59
Female	C50.9	Breast	M8500.3	3	2015/12/6	Pathology	50-54
Female	C50.9	Breast	M8000.3	9	2015/12/15	Clinical	45-49
Female	C50.9	Breast	M8500.3	3	2015/6/8	Clinical	45-49
Female	C50.9	Breast	M8500.3	2	2016/1/21	Pathology	45-49
Female	C50.9	Breast	M8500.3	2	2015/7/6	Pathology	45-49
Female	C50.9	Breast	M8500.3	9	2015/6/2	Pathology	55-59
Female	C50.9	Breast	M8510.3	9	2015/6/17	Pathology	60-64
Female	C50.9	Breast	M8500.3	9	2015/5/7	Clinical	65-69
Female	C50.9	Breast	M8521.3	1	2017/1/14	Pathology	60-64
Female	C50.9	Breast	M8000.3	9	2017/2/2	Death Certificate Only	75-79
Female	C50.9	Breast	M8500.3	9	2016/12/14	Pathology	40-44
Female	C50.9	Breast	M8010.3	9	2016/12/12	Pathology	65-69
Female	C50.9	Breast	M8500.3	3	2017/3/18	Pathology	70-74
Female	C50.9	Breast	M8500.3	1	2016/11/6	Pathology	45-49
Female	C50.9	Breast	M8520.3	2	2017/1/3	Pathology	40-44
Female	C50.9	Breast	M8500.3	3	2016/11/1	Pathology	55-59
Female	C50.6	Breast	M8500.3	3	2016/7/9	Pathology	30-34
Female	C50.9	Breast	M8500.3	9	2016/4/10	Pathology	45-49
Male	C50.9	Breast	M8000.3	9	2016/9/22	Pathology	45-49
Female	C50.9	Breast	M8500.3	2	2016/5/24	Pathology	40-44
Female	C50.9	Breast	M8500.3	3	2017/1/29	Pathology	50-54
Female	C50.9	Breast	M8500.3	9	2016/5/28	Pathology	30-34
Female	C50.9	Breast	M8500.3	3	2016/6/11	Pathology	45-49
Male	C50.9	Breast	M8500.3	9	2016/8/9	Pathology	60-64
Female	C50.9	Breast	M8500.3	3	2016/4/11	Pathology	30-34
Female	C50.9	Breast	M8500.3	3	2016/11/9	Pathology	40-44
Female	C50.9	Breast	M8500.2	3	2016/8/4	Pathology	60-64
Female	C50.9	Breast	M8500.3	3	2017/3/16	Pathology	50-54
Female	C50.9	Breast	M8500.3	2	2016/9/29	Pathology	35-39
Female	C50.9	Breast	M8000.3	9	2016/6/24	Clinical	35-39
Male	C50.9	Breast	M8500.3	9	2016/6/25	Pathology	30-34
Female	C50.9	Breast	M8500.3	3	2016/9/5	Pathology	55-59
Female	C50.9	Breast	M8575.3	3	2016/4/11	Pathology	75-79
Female	C50.9	Breast	M8500.3	3	2016/8/31	Pathology	45-49
Female	C50.9	Breast	M8500.3	1	2016/9/7	Pathology	45-49
Female	C50.9	Breast	M8510.3	9	2016/8/31	Pathology	65-69
Female	C50.9	Breast	M8500.3	9	2016/7/23	Pathology	35-39
Female	C50.9	Breast	M8500.3	2	2016/8/18	Pathology	45-49
Female	C50.9	Breast	M8480.3	9	2016/7/21	Pathology	35-39
Female	C50.9	Breast	M8500.3	3	2016/8/7	Pathology	40-44
Female	C50.9	Breast	M8500.3	9	2016/7/12	Pathology	30-34
Female	C50.9	Breast	M8500.3	3	2016/3/29	Pathology	55-59
Female	C50.9	Breast	M8500.3	2	2016/5/7	Pathology	40-44
Female	C50.9	Breast	M8500.3	9	2016/12/22	Pathology	50-54
Female	C50.9	Breast	M8500.3	9	2016/7/26	Pathology	50-54
Female	C50.9	Breast	M8500.3	2	2016/5/16	Pathology	45-49
Female	C50.9	Breast	M8500.3	1	2016/10/4	Pathology	40-44
Female	C50.9	Breast	M8500.3	3	2016/10/17	Pathology	40-44
Female	C50.9	Breast	M8500.3	3	2016/8/23	Pathology	40-44
Female	C50.9	Breast	M8000.3	9	2016/9/7	Clinical Investigation	50-54
Female	C50.9	Breast	M8500.3	1	2017/1/3	Pathology	25-29
Female	C50.9	Breast	M8500.3	3	2016/11/13	Pathology	40-44
Female	C50.9	Breast	M8500.3	2	2016/9/6	Pathology	55-59
Female	C50.9	Breast	M8500.3	9	2016/11/17	Pathology	45-49
Female	C50.9	Breast	M8246.3	9	2016/9/25	Pathology	40-44
Female	C50.9	Breast	M8500.3	9	2017/1/26	Pathology	55-59
Female	C50.9	Breast	M8000.3	9	2016/8/19	Death Certificate Only	75-79
Female	C50.9	Breast	M8500.3	9	2017/2/16	Pathology	50-54
Female	C50.9	Breast	M8500.3	2	2016/8/3	Pathology	60-64
Female	C50.9	Breast	M8520.3	3	2017/3/6	Pathology	60-64
Female	C50.9	Breast	M8500.3	9	2016/12/21	Pathology	50-54
Female	C50.9	Breast	M8000.3	9	2016/12/11	Death Certificate Only	60-64
Female	C50.9	Breast	M8500.3	9	2017/2/6	Pathology	40-44
Female	C50.9	Breast	M8500.3	3	2016/5/16	Pathology	50-54
Female	C50.9	Breast	M8500.3	2	2017/1/25	Pathology	50-54
Female	C50.9	Breast	M8500.3	1	2016/12/25	Pathology	40-44
Female	C50.9	Breast	M8500.3	2	2016/7/19	Pathology	45-49
Female	C50.9	Breast	M8500.3	9	2016/12/27	Pathology	65-69
Female	C50.9	Breast	M8500.3	1	2017/1/26	Pathology	55-59
Female	C50.9	Breast	M8000.3	9	2016/9/24	Clinical	35-39
Female	C50.9	Breast	M8500.3	3	2017/3/7	Pathology	75-79
Female	C50.9	Breast	M8500.3	9	2016/3/28	Pathology	55-59
Female	C50.9	Breast	M8500.3	3	2016/9/7	Pathology	55-59
Female	C50.9	Breast	M8000.3	9	2016/7/5	Clinical	35-39
Female	C50.9	Breast	M8500.3	2	2016/8/4	Pathology	45-49
Female	C50.9	Breast	M8500.3	9	2016/4/9	Pathology	60-64
Female	C50.9	Breast	M8500.3	4	2016/8/18	Pathology	50-54
Female	C50.9	Breast	M8500.3	9	2017/1/18	Pathology	55-59
Female	C50.9	Breast	M8480.3	1	2016/6/9	Pathology	80-84
Female	C50.9	Breast	M8500.3	2	2016/8/17	Pathology	45-49
Female	C50.9	Breast	M8000.3	9	2016/6/13	Clinical	70-74
Female	C50.9	Breast	M8500.3	9	2016/10/4	Pathology	60-64
Female	C50.9	Breast	M8500.3	9	2016/7/14	Pathology	30-34
Female	C50.9	Breast	M8500.3	3	2016/7/26	Pathology	70-74
Female	C50.9	Breast	M8500.3	2	2016/10/8	Pathology	35-39
Female	C50.3	Breast	M8500.3	9	2016/10/1	Pathology	40-44
Female	C50.9	Breast	M8500.3	3	2016/6/6	Pathology	50-54
Female	C50.9	Breast	M8500.3	2	2016/12/12	Pathology	55-59
Male	C50.9	Breast	M8500.3	9	2016/8/3	Pathology	35-39
Female	C50.9	Breast	M8000.3	9	2016/9/27	Death Certificate Only	40-44
Female	C50.9	Breast	M8500.3	2	2016/11/21	Pathology	65-69
Female	C50.9	Breast	M8500.3	2	2016/7/14	Pathology	30-34
Female	C50.9	Breast	M8500.3	9	2016/11/17	Pathology	30-34
Female	C50.9	Breast	M8480.3	9	2016/4/13	Pathology	45-49
Female	C50.9	Breast	M8000.3	9	2016/8/16	Clinical	45-49
Female	C50.9	Breast	M8500.3	9	2017/3/6	Pathology	55-59
Female	C50.8	Breast	M8500.3	3	2016/11/1	Pathology	50-54
Female	C50.9	Breast	M8500.3	9	2016/4/28	Pathology	50-54
Female	C50.9	Breast	M8500.3	2	2016/9/3	Pathology	55-59
Male	C50.9	Breast	M8000.3	9	2016/8/23	Clinical	20-24
Female	C50.9	Breast	M8510.3	9	2016/12/26	Pathology	40-44
Female	C50.9	Breast	M8500.3	3	2016/11/5	Pathology	75-79
Female	C50.9	Breast	M8500.3	3	2017/3/11	Pathology	45-49
Female	C50.9	Breast	M8000.3	9	2016/10/13	Clinical Investigation	30-34
Female	C50.9	Breast	M8010.3	9	2017/1/24	Cytology	55-59
Female	C50.9	Breast	M8510.3	3	2016/5/6	Pathology	55-59
Female	C50.9	Breast	M8500.3	2	2016/6/23	Pathology	55-59
Female	C50.0	Breast	M8000.3	9	2016/8/7	Clinical	40-44
Female	C50.9	Breast	M8500.3	2	2016/10/8	Pathology	55-59
Female	C50.9	Breast	M8500.3	2	2017/1/15	Pathology	60-64
Female	C50.9	Breast	M8500.3	2	2016/12/18	Pathology	40-44
Female	C50.9	Breast	M8500.3	2	2016/8/31	Pathology	45-49
Female	C50.9	Breast	M8500.3	3	2017/3/2	Pathology	55-59
Female	C50.9	Breast	M8500.3	9	2017/2/9	Pathology	70-74
Female	C50.9	Breast	M8507.2	2	2016/11/5	Pathology	25-29
Female	C50.9	Breast	M8010.3	9	2017/3/12	Pathology	55-59
Female	C50.9	Breast	M8500.3	2	2016/9/6	Pathology	50-54
Female	C50.9	Breast	M8500.3	3	2016/10/16	Pathology	35-39
Female	C50.9	Breast	M8500.3	3	2016/4/11	Pathology	45-49
Female	C50.9	Breast	M8500.3	9	2017/1/3	Cytology	25-29
Female	C50.9	Breast	M8500.3	1	2017/1/19	Pathology	45-49
Female	C50.9	Breast	M8500.3	2	2016/9/17	Pathology	40-44
Female	C50.9	Breast	M8500.3	9	2016/4/23	Pathology	40-44
Female	C50.9	Breast	M8500.3	2	2016/12/11	Pathology	40-44
Female	C50.9	Breast	M8500.2	3	2016/11/3	Pathology	50-54
Female	C50.9	Breast	M8500.3	3	2016/10/27	Pathology	40-44
Female	C50.9	Breast	M8500.3	9	2017/1/25	Pathology	60-64
Female	C50.9	Breast	M8500.3	3	2017/1/16	Pathology	55-59
Female	C50.9	Breast	M8000.3	9	2016/11/24	Clinical	45-49
Female	C50.9	Breast	M8500.3	9	2016/12/19	Pathology	55-59
Female	C50.9	Breast	M8500.3	2	2016/10/27	Pathology	55-59
Female	C50.9	Breast	M8500.3	9	2016/8/31	Pathology	45-49
Female	C50.9	Breast	M8500.3	2	2016/10/3	Pathology	40-44
Female	C50.9	Breast	M8500.3	2	2016/12/18	Pathology	35-39
Female	C50.9	Breast	M8500.3	2	2016/12/27	Pathology	40-44
Female	C50.9	Breast	M8500.3	9	2016/12/8	Pathology	50-54
Female	C50.9	Breast	M8500.3	2	2016/11/21	Pathology	35-39
Female	C50.9	Breast	M8500.3	3	2016/11/24	Pathology	60-64
Female	C50.9	Breast	M8500.3	9	2016/4/19	Pathology	70-74
Female	C50.9	Breast	M8500.3	9	2016/5/9	Pathology	35-39
Female	C50.9	Breast	M8500.3	3	2016/12/21	Pathology	45-49
Female	C50.9	Breast	M8500.3	2	2016/4/24	Pathology	45-49
Female	C50.9	Breast	M8500.3	2	2016/8/3	Pathology	55-59
Female	C50.9	Breast	M8520.3	1	2016/11/19	Pathology	35-39
Female	C50.9	Breast	M8500.3	3	2016/5/4	Pathology	50-54
Female	C50.9	Breast	M8500.3	9	2016/8/10	Pathology	40-44
Female	C50.9	Breast	M8500.3	2	2017/2/27	Pathology	60-64
Female	C50.9	Breast	M8520.3	3	2016/4/11	Pathology	70-74
Female	C50.9	Breast	M8500.3	9	2016/4/14	Clinical	60-64
Female	C50.9	Breast	M8500.3	2	2016/9/3	Pathology	60-64
Female	C50.9	Breast	M8500.3	2	2016/11/4	Pathology	55-59
Female	C50.9	Breast	M8500.3	2	2016/8/4	Pathology	45-49
Female	C50.9	Breast	M8500.3	6	2016/4/3	Pathology	75-79
Female	C50.9	Breast	M8000.3	9	2016/12/27	Death Certificate Only	>=85
Female	C50.9	Breast	M8500.3	2	2016/6/21	Pathology	55-59
Female	C50.9	Breast	M8520.3	9	2016/5/10	Pathology	40-44
Female	C50.9	Breast	M8500.3	2	2016/8/4	Pathology	50-54
Female	C50.9	Breast	M8500.3	3	2016/8/1	Pathology	25-29
Female	C50.9	Breast	M8500.3	2	2016/6/22	Pathology	40-44
Female	C50.9	Breast	M8500.3	2	2016/4/13	Pathology	60-64
Female	C50.9	Breast	M8500.3	3	2017/1/15	Pathology	35-39
Female	C50.9	Breast	M8000.3	9	2016/4/15	Pathology	65-69
Female	C50.9	Breast	M8000.3	9	2017/1/29	Death Certificate Only	45-49
Female	C50.9	Breast	M8500.3	9	2016/5/3	Pathology	65-69
Female	C50.9	Breast	M8500.3	3	2016/9/26	Pathology	35-39
Female	C50.9	Breast	M8500.3	2	2016/10/5	Pathology	35-39
Female	C50.9	Breast	M8500.3	2	2016/12/31	Pathology	50-54
Female	C50.4	Breast	M8500.3	3	2016/5/25	Pathology	25-29
Female	C50.9	Breast	M8500.3	9	2016/12/28	Pathology	40-44
Female	C50.9	Breast	M8000.3	9	2016/6/2	Clinical	35-39
Female	C50.9	Breast	M8500.3	3	2016/6/19	Pathology	45-49
Female	C50.9	Breast	M8500.3	9	2017/1/31	Pathology	25-29
Female	C50.9	Breast	M8500.3	2	2017/1/24	Pathology	45-49
Female	C50.9	Breast	M8500.3	3	2016/4/10	Pathology	40-44
Female	C50.9	Breast	M8500.3	9	2017/3/9	Pathology	35-39
Female	C50.9	Breast	M8501.3	2	2016/6/19	Pathology	35-39
Female	C50.9	Breast	M8500.3	2	2017/1/25	Pathology	30-34
Female	C50.9	Breast	M8500.3	2	2016/5/10	Pathology	75-79
Female	C50.9	Breast	M8500.3	2	2016/4/18	Pathology	60-64
Female	C50.9	Breast	M8520.3	3	2016/8/11	Pathology	55-59
Female	C50.9	Breast	M8520.3	2	2016/5/4	Pathology	55-59
Female	C50.9	Breast	M8500.3	3	2016/11/26	Pathology	40-44
Female	C50.9	Breast	M8520.3	2	2016/12/26	Pathology	65-69
Female	C50.9	Breast	M8000.3	9	2016/8/28	Clinical	55-59
Female	C50.9	Breast	M8500.3	3	2016/12/28	Pathology	50-54
Female	C50.9	Breast	M8500.3	9	2016/7/20	Pathology	45-49
Female	C50.4	Breast	M8500.3	3	2016/12/6	Pathology	30-34
Female	C50.9	Breast	M8500.3	3	2016/5/15	Pathology	30-34
Female	C50.9	Breast	M8000.3	9	2016/12/29	Death Certificate Only	65-69
Female	C50.9	Breast	M8500.3	2	2016/6/22	Pathology	40-44
Female	C50.9	Breast	M8500.3	1	2016/6/29	Pathology	55-59
Female	C50.9	Breast	M8500.3	7	2016/7/13	Pathology	20-24
Female	C50.9	Breast	M8520.3	3	2016/4/4	Pathology	40-44
Female	C50.9	Breast	M8500.3	2	2016/6/6	Pathology	60-64
Female	C50.9	Breast	M8000.3	9	2016/10/23	Clinical	20-24
Female	C50.9	Breast	M8500.3	2	2016/12/25	Pathology	35-39
Female	C50.9	Breast	M8522.3	9	2016/8/11	Pathology	35-39
Female	C50.9	Breast	M8500.3	5	2016/6/23	Pathology	60-64
Female	C50.9	Breast	M8510.3	3	2017/2/10	Pathology	35-39
Female	C50.9	Breast	M8000.3	9	2016/12/20	Clinical	80-84
Female	C50.9	Breast	M8500.3	3	2016/8/13	Pathology	40-44
Female	C50.9	Breast	M8500.3	3	2016/12/15	Pathology	55-59
Female	C50.9	Breast	M8501.2	3	2017/2/22	Pathology	40-44
Female	C50.9	Breast	M8500.3	3	2016/9/24	Pathology	45-49
Female	C50.9	Breast	M8500.3	9	2016/6/14	Pathology	55-59
Female	C50.9	Breast	M8500.3	2	2017/3/7	Pathology	35-39
Female	C50.9	Breast	M8500.3	2	2016/7/18	Pathology	35-39
Female	C50.9	Breast	M8500.3	2	2017/1/16	Pathology	40-44
Female	C50.9	Breast	M8500.3	3	2017/3/9	Pathology	65-69
Female	C50.9	Breast	M8000.3	9	2016/10/18	Death Certificate Only	55-59
Female	C50.9	Breast	M8500.3	2	2016/10/19	Pathology	40-44
Female	C50.9	Breast	M8500.3	2	2017/3/15	Pathology	55-59
Female	C50.9	Breast	M8520.2	9	2016/4/26	Pathology	40-44
Female	C50.9	Breast	M8500.3	2	2016/6/20	Pathology	50-54
Female	C50.9	Breast	M8500.3	3	2016/8/4	Pathology	60-64
Female	C50.9	Breast	M8500.3	2	2016/6/12	Pathology	60-64
Female	C50.9	Breast	M8500.3	2	2016/7/11	Pathology	60-64
Female	C50.9	Breast	M8500.3	9	2017/2/5	Pathology	45-49
Female	C50.9	Breast	M8000.3	9	2016/6/26	Clinical	35-39
Female	C50.9	Breast	M8500.3	2	2016/6/26	Pathology	50-54
Female	C50.0	Breast	M8500.3	9	2017/1/26	Pathology	45-49
Female	C50.9	Breast	M8500.3	9	2016/12/21	Pathology	45-49
Female	C50.9	Breast	M8500.3	2	2017/1/8	Pathology	70-74
Female	C50.9	Breast	M8500.3	2	2016/8/4	Pathology	45-49
Female	C50.9	Breast	M8000.3	9	2016/6/8	Death Certificate Only	80-84
Female	C50.9	Breast	M8500.3	2	2017/2/4	Pathology	75-79
Female	C50.9	Breast	M8500.2	9	2016/9/13	Pathology	60-64
Female	C50.9	Breast	M8500.3	9	2016/5/16	Pathology	65-69
Female	C50.9	Breast	M8500.3	3	2016/7/4	Pathology	65-69
Female	C50.9	Breast	M8000.3	9	2016/3/22	Death Certificate Only	45-49
Female	C50.9	Breast	M8500.3	3	2016/9/26	Pathology	45-49
Female	C50.4	Breast	M8524.3	3	2016/11/14	Pathology	45-49
Female	C50.9	Breast	M8500.3	4	2016/3/20	Pathology	50-54
Female	C50.9	Breast	M8500.3	3	2016/7/10	Pathology	55-59
Female	C50.9	Breast	M8000.3	9	2017/2/9	Clinical	35-39
Female	C50.9	Breast	M8000.3	9	2017/1/25	Clinical	35-39
Female	C50.9	Breast	M8854.3	9	2016/8/7	Pathology	60-64
Female	C50.9	Breast	M8520.3	1	2016/7/28	Pathology	40-44
Female	C50.9	Breast	M8500.3	2	2016/8/18	Pathology	55-59
Female	C50.9	Breast	M8000.3	9	2016/8/9	Clinical	35-39
Female	C50.9	Breast	M8500.3	2	2017/2/26	Pathology	50-54
Female	C50.9	Breast	M8500.3	2	2016/12/31	Pathology	50-54
Female	C50.9	Breast	M8500.3	9	2016/7/16	Pathology	35-39
Female	C50.9	Breast	M8523.3	2	2016/10/22	Pathology	50-54
Female	C50.9	Breast	M8500.3	9	2016/8/4	Pathology	35-39
Female	C50.9	Breast	M8500.3	9	2016/4/1	Pathology	40-44
Female	C50.9	Breast	M8522.3	2	2016/9/29	Pathology	65-69
Female	C50.9	Breast	M8500.3	2	2017/3/15	Pathology	50-54
Female	C50.9	Breast	M8500.3	2	2016/8/23	Pathology	60-64
Female	C50.3	Breast	M8500.3	3	2016/8/17	Pathology	35-39
Female	C50.9	Breast	M8500.3	9	2016/12/19	Pathology	70-74
Female	C50.9	Breast	M8500.3	3	2017/1/18	Pathology	35-39
Female	C50.9	Breast	M8500.3	1	2016/11/2	Pathology	75-79
Female	C50.9	Breast	M8500.3	3	2016/8/30	Pathology	60-64
Female	C50.9	Breast	M8500.3	2	2016/11/7	Pathology	40-44
Female	C50.9	Breast	M8500.3	2	2016/6/28	Pathology	50-54
Female	C50.9	Breast	M8500.3	2	2016/4/26	Pathology	40-44
Female	C50.9	Breast	M8500.3	2	2017/2/2	Pathology	40-44
Female	C50.9	Breast	M8000.3	9	2016/10/31	Clinical	55-59
Female	C50.9	Breast	M8000.3	9	2017/1/1	Death Certificate Only	80-84
Female	C50.9	Breast	M8000.3	9	2016/12/31	Pathology	40-44
Female	C50.9	Breast	M8500.3	2	2016/9/13	Pathology	30-34
Female	C50.9	Breast	M8510.3	3	2016/4/7	Pathology	40-44
Female	C50.9	Breast	M9020.3	9	2016/11/9	Pathology	30-34
Female	C50.9	Breast	M8500.3	9	2016/8/13	Pathology	35-39
Female	C50.9	Breast	M8500.3	2	2016/6/15	Pathology	55-59
Female	C50.9	Breast	M8500.3	3	2016/6/2	Pathology	40-44
Female	C50.9	Breast	M8500.3	3	2017/1/23	Pathology	50-54
Female	C50.9	Breast	M8500.3	1	2016/7/24	Pathology	40-44
Female	C50.9	Breast	M8500.3	1	2016/5/9	Pathology	35-39
Female	C50.9	Breast	M8000.3	9	2016/6/23	Pathology	40-44
Female	C50.9	Breast	M8000.3	9	2016/4/5	Death Certificate Only	65-69
Female	C50.9	Breast	M8500.3	1	2016/5/11	Pathology	40-44
Female	C50.9	Breast	M8500.3	3	2016/8/2	Pathology	75-79
Female	C50.9	Breast	M8500.3	2	2016/7/18	Pathology	45-49
Female	C50.9	Breast	M8500.3	2	2017/2/26	Pathology	40-44
Female	C50.9	Breast	M8500.3	2	2016/9/1	Pathology	55-59
Female	C50.9	Breast	M8500.3	2	2016/8/28	Pathology	50-54
Female	C50.9	Breast	M8500.3	3	2016/4/17	Pathology	55-59
Female	C50.9	Breast	M8000.3	9	2016/7/27	Clinical	55-59
Female	C50.9	Breast	M8500.3	3	2016/8/29	Pathology	45-49
Female	C50.9	Breast	M8500.3	1	2017/2/19	Pathology	60-64
Female	C50.9	Breast	M8500.3	3	2016/4/19	Pathology	55-59
Female	C50.9	Breast	M8000.3	1	2016/12/29	Pathology	70-74
Female	C50.9	Breast	M8000.3	9	2016/11/21	Clinical	40-44
Female	C50.9	Breast	M8500.3	5	2016/7/18	Pathology	75-79
Female	C50.9	Breast	M8500.3	9	2016/9/26	Pathology	55-59
Female	C50.9	Breast	M8500.3	9	2016/4/20	Pathology	40-44
Female	C50.9	Breast	M8500.3	3	2016/11/10	Pathology	65-69
Female	C50.9	Breast	M8500.3	1	2016/5/3	Pathology	60-64
Female	C50.9	Breast	M8520.3	2	2017/1/2	Pathology	45-49
Female	C50.9	Breast	M8500.3	3	2016/5/14	Pathology	40-44
Female	C50.9	Breast	M8500.3	9	2017/1/18	Pathology	25-29
Female	C50.9	Breast	M8540.3	9	2017/3/5	Pathology	35-39
Female	C50.9	Breast	M8500.3	2	2016/8/14	Pathology	35-39
Female	C50.9	Breast	M8500.3	2	2016/5/16	Pathology	65-69
Female	C50.9	Breast	M8500.3	3	2016/7/20	Pathology	50-54
Female	C50.9	Breast	M8500.3	2	2017/1/26	Pathology	40-44
Female	C50.9	Breast	M8500.3	3	2016/8/7	Pathology	50-54
Female	C50.9	Breast	M8500.3	3	2016/10/5	Pathology	60-64
Female	C50.9	Breast	M8000.3	9	2017/1/17	Death Certificate Only	>=85
Female	C50.9	Breast	M8500.3	3	2016/11/3	Pathology	45-49
Female	C50.9	Breast	M8500.3	2	2016/5/28	Pathology	40-44
Female	C50.9	Breast	M8500.3	3	2016/11/21	Pathology	40-44
Male	C50.9	Breast	M8504.3	9	2016/8/31	Pathology	55-59
Female	C50.9	Breast	M8500.3	8	2016/4/17	Pathology	55-59
Female	C50.9	Breast	M8000.3	9	2016/3/26	Clinical	25-29
Female	C50.9	Breast	M8500.3	3	2016/12/1	Pathology	65-69
Female	C50.9	Breast	M8501.3	3	2016/11/10	Pathology	50-54
Female	C50.9	Breast	M8000.3	9	2016/4/4	Clinical	45-49
Female	C50.9	Breast	M8500.3	9	2016/5/31	Pathology	65-69
Female	C50.9	Breast	M8000.3	9	2016/7/19	Death Certificate Only	70-74
Female	C50.9	Breast	M8500.3	2	2016/10/6	Pathology	55-59
Female	C50.9	Breast	M8000.3	9	2016/10/24	Clinical	55-59
Female	C50.9	Breast	M8500.3	9	2016/7/19	Pathology	60-64
Female	C50.9	Breast	M8521.3	2	2017/2/12	Pathology	60-64
Female	C50.9	Breast	M8500.3	9	2017/1/11	Pathology	35-39
Female	C50.0	Breast	M8541.3	2	2016/12/11	Pathology	40-44
Female	C50.9	Breast	M8500.3	3	2016/4/21	Pathology	65-69
Female	C50.9	Breast	M8500.3	9	2017/3/12	Pathology	25-29
Female	C50.9	Breast	M8500.3	9	2016/10/6	Pathology	45-49
Female	C50.9	Breast	M8500.3	9	2017/3/13	Pathology	55-59
Female	C50.9	Breast	M8500.3	9	2017/1/4	Pathology	45-49
Female	C50.9	Breast	M8500.3	9	2017/3/8	Pathology	50-54
Female	C50.9	Breast	M8500.3	3	2016/11/15	Pathology	35-39
Female	C50.9	Breast	M8000.3	9	2016/10/24	Death Certificate Only	40-44
Female	C50.9	Breast	M8500.2	2	2017/3/15	Pathology	40-44
Female	C50.9	Breast	M8500.3	9	2016/12/21	Pathology	30-34
Female	C50.9	Breast	M8523.3	2	2017/1/30	Pathology	65-69
Female	C50.9	Breast	M8500.3	2	2016/7/17	Pathology	45-49
Female	C50.9	Breast	M8000.3	9	2016/6/2	Death Certificate Only	35-39
Female	C50.9	Breast	M8000.3	9	2017/2/26	Death Certificate Only	>=85
Female	C50.9	Breast	M8500.3	2	2017/2/5	Pathology	55-59
Female	C50.9	Breast	M8000.3	9	2016/4/3	Clinical	45-49
Female	C50.9	Breast	M8500.3	3	2016/11/24	Pathology	40-44
Female	C50.9	Breast	M8500.3	2	2016/4/28	Pathology	50-54
Female	C50.9	Breast	M8500.3	3	2017/1/18	Pathology	35-39
Female	C50.9	Breast	M8500.3	2	2017/2/1	Pathology	45-49
Female	C50.9	Breast	M8500.3	9	2017/2/2	Pathology	35-39
Female	C50.9	Breast	M8500.3	3	2016/10/18	Pathology	45-49
Female	C50.9	Breast	M8000.3	9	2016/10/27	Death Certificate Only	30-34
Female	C50.9	Breast	M8000.3	9	2016/9/15	Clinical	60-64
Female	C50.9	Breast	M8500.3	2	2016/9/25	Pathology	70-74
Female	C50.9	Breast	M8500.3	2	2016/9/26	Pathology	45-49
Female	C50.9	Breast	M8500.3	3	2016/5/15	Pathology	45-49
Female	C50.9	Breast	M8000.3	9	2016/4/11	Clinical	65-69
Female	C50.9	Breast	M8500.3	2	2016/3/28	Pathology	40-44
Female	C50.9	Breast	M8500.3	2	2017/1/27	Pathology	50-54
Female	C50.9	Breast	M8500.3	2	2016/9/29	Pathology	45-49
Female	C50.9	Breast	M8500.3	3	2016/4/18	Pathology	55-59
Female	C50.9	Breast	M8500.3	3	2016/9/17	Pathology	40-44
Female	C50.9	Breast	M8500.3	2	2016/12/7	Pathology	50-54
Female	C50.9	Breast	M8500.3	2	2016/10/26	Pathology	80-84
Female	C50.9	Breast	M8500.3	9	2016/4/6	Pathology	65-69
Female	C50.9	Breast	M8500.3	3	2016/5/30	Pathology	30-34
Female	C50.9	Breast	M8000.3	9	2016/4/24	Clinical	40-44
Female	C50.9	Breast	M9020.3	3	2017/1/19	Pathology	50-54
Female	C50.9	Breast	M8500.3	2	2016/10/26	Pathology	40-44
Female	C50.9	Breast	M8500.3	2	2016/7/5	Pathology	30-34
Female	C50.9	Breast	M8503.2	9	2016/12/13	Pathology	25-29
Female	C50.9	Breast	M8510.3	9	2017/1/11	Pathology	45-49
Female	C50.9	Breast	M8500.3	9	2016/6/20	Pathology	55-59
Female	C50.9	Breast	M8500.3	9	2017/1/11	Pathology	30-34
Female	C50.9	Breast	M8500.3	9	2016/8/18	Pathology	55-59
Female	C50.9	Breast	M8520.3	9	2016/8/14	Pathology	60-64
Female	C50.9	Breast	M8500.3	9	2016/12/26	Pathology	75-79
Female	C50.9	Breast	M8500.3	2	2016/4/4	Pathology	40-44
Female	C50.9	Breast	M8500.3	3	2016/9/17	Pathology	35-39
Female	C50.9	Breast	M8500.3	9	2016/6/19	Pathology	40-44
Female	C50.9	Breast	M8000.3	9	2016/11/12	Death Certificate Only	30-34
Female	C50.9	Breast	M8500.3	2	2017/3/12	Pathology	55-59
Female	C50.9	Breast	M8500.3	9	2016/6/30	Pathology	25-29
Female	C50.9	Breast	M8500.3	1	2016/5/4	Pathology	70-74
Female	C50.9	Breast	M8500.3	9	2017/1/14	Pathology	50-54
Female	C50.9	Breast	M8500.3	3	2016/4/24	Pathology	30-34
Female	C50.9	Breast	M8500.3	3	2017/3/5	Pathology	50-54
Female	C50.9	Breast	M8500.3	3	2016/11/16	Pathology	50-54
Female	C50.9	Breast	M8500.3	2	2016/10/30	Pathology	50-54
Female	C50.9	Breast	M8500.3	3	2016/4/26	Pathology	65-69
Female	C50.9	Breast	M8500.3	9	2016/6/20	Pathology	45-49
Female	C50.9	Breast	M8500.3	3	2016/11/7	Pathology	55-59
Female	C50.9	Breast	M8010.3	9	2016/10/13	Pathology	70-74
Female	C50.9	Breast	M8500.3	9	2016/4/5	Pathology	60-64
Female	C50.9	Breast	M8000.3	9	2016/7/17	Clinical	75-79
Female	C50.9	Breast	M8000.3	9	2016/4/14	Pathology	40-44
Female	C50.9	Breast	M8500.3	2	2016/10/19	Pathology	80-84
Female	C50.9	Breast	M8501.2	3	2016/10/10	Pathology	50-54
Female	C50.9	Breast	M8500.3	2	2017/3/13	Pathology	45-49
Female	C50.9	Breast	M8000.3	9	2016/9/26	Pathology	70-74
Female	C50.9	Breast	M8500.3	1	2016/10/10	Pathology	50-54
Female	C50.9	Breast	M8500.3	2	2016/7/19	Pathology	35-39
Female	C50.9	Breast	M9680.3	3	2016/11/19	Pathology	45-49
Female	C50.9	Breast	M8500.3	2	2016/7/24	Pathology	70-74
Female	C50.9	Breast	M8500.3	9	2017/1/12	Pathology	40-44
Female	C50.9	Breast	M8500.3	2	2016/8/16	Pathology	40-44
Female	C50.9	Breast	M8500.3	9	2017/1/9	Pathology	30-34
Female	C50.9	Breast	M8500.3	2	2017/1/10	Pathology	50-54
Female	C50.9	Breast	M8000.3	9	2016/11/1	Clinical	25-29
Female	C50.9	Breast	M8500.3	3	2016/11/16	Pathology	50-54
Male	C50.9	Breast	M8500.3	3	2017/2/6	Pathology	80-84
Female	C50.9	Breast	M8500.3	3	2016/4/18	Pathology	50-54
Female	C50.9	Breast	M8500.3	2	2016/11/13	Pathology	45-49
Female	C50.9	Breast	M8500.3	9	2016/5/4	Pathology	55-59
Female	C50.9	Breast	M8500.3	3	2017/1/8	Pathology	40-44
Female	C50.9	Breast	M8500.3	2	2016/11/9	Pathology	45-49
Female	C50.9	Breast	M8500.3	2	2016/4/12	Pathology	65-69
Female	C50.9	Breast	M8500.3	9	2016/10/13	Pathology	70-74
Female	C50.9	Breast	M8500.3	3	2017/2/28	Pathology	55-59
Female	C50.9	Breast	M8500.3	2	2017/2/21	Pathology	30-34
Female	C50.9	Breast	M8510.3	3	2017/1/23	Pathology	45-49
Male	C50.9	Breast	M8500.3	2	2017/2/27	Pathology	45-49
Female	C50.9	Breast	M8500.3	2	2016/10/24	Pathology	60-64
Female	C50.9	Breast	M8500.3	2	2017/2/27	Pathology	50-54
Female	C50.9	Breast	M8500.3	3	2016/12/18	Pathology	35-39
Female	C50.9	Breast	M8500.3	9	2016/12/31	Pathology	30-34
Female	C50.9	Breast	M8000.3	9	2016/10/2	Death Certificate Only	40-44
Female	C50.9	Breast	M8500.3	3	2016/9/5	Pathology	60-64
Female	C50.3	Breast	M8500.3	9	2017/1/4	Pathology	55-59
Female	C50.9	Breast	M8522.3	3	2016/11/7	Pathology	35-39
Female	C50.9	Breast	M8500.3	2	2016/11/2	Pathology	55-59
Female	C50.9	Breast	M8540.3	9	2016/8/4	Pathology	60-64
Female	C50.9	Breast	M8500.3	3	2016/9/22	Pathology	45-49
Female	C50.9	Breast	M8000.3	9	2016/9/1	Clinical	65-69
Female	C50.9	Breast	M8500.3	1	2017/2/16	Pathology	50-54
Female	C50.9	Breast	M8500.3	3	2016/6/1	Pathology	35-39
Female	C50.9	Breast	M8500.3	2	2016/10/3	Pathology	35-39
Female	C50.9	Breast	M8500.3	6	2016/5/2	Pathology	60-64
Female	C50.9	Breast	M8522.3	4	2016/6/21	Pathology	65-69
Female	C50.9	Breast	M8500.3	9	2016/7/13	Pathology	40-44
Female	C50.9	Breast	M8500.3	3	2016/8/30	Pathology	45-49
Female	C50.9	Breast	M8000.3	9	2016/5/25	Clinical Investigation	40-44
Female	C50.9	Breast	M8500.3	2	2016/12/19	Pathology	60-64
Female	C50.9	Breast	M8500.3	9	2016/10/13	Pathology	50-54
Female	C50.9	Breast	M8500.3	3	2017/1/2	Pathology	25-29
Female	C50.9	Breast	M8500.3	9	2016/5/2	Pathology	30-34
Female	C50.9	Breast	M8500.3	2	2016/4/9	Pathology	40-44
Female	C50.9	Breast	M8500.3	2	2016/10/16	Pathology	55-59
Female	C50.9	Breast	M8500.3	9	2016/8/24	Pathology	60-64
Female	C50.9	Breast	M8500.3	1	2017/3/13	Pathology	75-79
Female	C50.9	Breast	M8500.3	3	2016/12/14	Pathology	55-59
Female	C50.9	Breast	M8510.3	9	2016/9/5	Pathology	25-29
Female	C50.9	Breast	M8500.3	2	2016/6/28	Pathology	40-44
Female	C50.9	Breast	M8500.3	3	2016/12/13	Pathology	65-69
Female	C50.9	Breast	M8500.3	2	2016/6/1	Pathology	50-54
Female	C50.9	Breast	M8500.3	2	2016/7/25	Pathology	55-59
Female	C50.9	Breast	M8000.3	9	2017/3/9	Death Certificate Only	55-59
Female	C50.9	Breast	M8500.3	3	2017/2/8	Pathology	40-44
Female	C50.9	Breast	M8500.3	3	2016/12/13	Pathology	80-84
Female	C50.9	Breast	M8520.3	1	2016/8/9	Pathology	60-64
Female	C50.9	Breast	M8500.3	2	2016/4/20	Pathology	40-44
Female	C50.9	Breast	M8500.3	3	2016/9/15	Pathology	65-69
Female	C50.9	Breast	M8500.3	3	2017/3/5	Pathology	55-59
Female	C50.9	Breast	M8500.3	2	2017/2/11	Cytology	75-79
Female	C50.9	Breast	M8000.3	9	2016/8/11	Clinical	40-44
Female	C50.9	Breast	M8000.3	9	2016/5/26	Clinical	40-44
Female	C50.9	Breast	M8500.3	2	2016/10/13	Pathology	40-44
Female	C50.9	Breast	M8500.3	3	2016/10/29	Pathology	60-64
Female	C50.8	Breast	M8500.3	2	2017/1/28	Pathology	30-34
Female	C50.9	Breast	M8500.3	9	2016/7/6	Pathology	45-49
Female	C50.9	Breast	M8000.3	9	2016/9/24	Death Certificate Only	75-79
Female	C50.9	Breast	M8500.3	3	2016/6/5	Pathology	50-54
Female	C50.9	Breast	M8500.3	9	2016/10/29	Pathology	40-44
Female	C50.9	Breast	M8500.3	9	2016/11/25	Pathology	50-54
Female	C50.9	Breast	M8500.3	2	2016/7/31	Pathology	50-54
Female	C50.9	Breast	M8500.3	2	2016/9/4	Pathology	60-64
Female	C50.9	Breast	M8500.3	9	2017/1/16	Pathology	40-44
Female	C50.9	Breast	M8000.3	9	2016/4/4	Clinical	45-49
Female	C50.9	Breast	M8500.3	2	2016/3/27	Pathology	55-59
Female	C50.9	Breast	M8500.3	3	2017/3/1	Pathology	55-59
Female	C50.9	Breast	M8000.3	9	2017/1/29	Clinical	45-49
Female	C50.9	Breast	M8500.3	2	2016/10/8	Pathology	60-64
Female	C50.9	Breast	M8500.3	2	2017/1/3	Pathology	35-39
Female	C50.9	Breast	M8000.3	9	2016/5/14	Death Certificate Only	80-84
Female	C50.9	Breast	M8500.3	2	2016/8/10	Pathology	70-74
Female	C50.9	Breast	M8500.3	3	2016/10/16	Pathology	45-49
