# Supplementary material for: Spatio-temporal mapping of breast and prostate cancers in South Iran from 2014 to 2017
Source: BMC Cancer. 2020 Nov 30;20:1170. doi: 10.1186/s12885-020-07674-8 (PMC7708260; doi:10.1186/s12885-020-07674-8)
Supplement: Supplementary file 2 — Additional file 2. [file 12885_2020_7674_MOESM2_ESM.xlsx]

## Sheet: Sheet1
Gender Name	CFinal	Cname	MFinal	GradeFinal	Report Date	Diagnosis Method Name	Age
Male	C61.9	Prostate	M8140.3	2	2014/12/25	Pathology	60-64
Male	C61.9	Prostate	M8140.3	9	2015/2/15	Clinical	75-79
Male	C61.9	Prostate	M8140.3	9	2014/4/23	Clinical investigation	70-74
Male	C61.9	Prostate	M8120.3	9	2014/12/31	Pathology	70-74
Male	C61.9	Prostate	M8140.3	2	2014/12/2	Pathology	70-74
Male	C61.9	Prostate	M8140.3	1	2014/8/12	Pathology	65-69
Male	C61.9	Prostate	M8140.3	3	2015/3/4	Pathology	70-74
Male	C61.9	Prostate	M8140.3	2	2014/9/30	Clinical	65-69
Male	C61.9	Prostate	M8140.3	2	2014/11/22	Pathology	>=85
Male	C61.9	Prostate	M8000.3	9	2014/11/30	Clinical	70-74
Male	C61.9	Prostate	M8140.3	9	2014/10/23	Pathology	75-79
Male	C61.9	Prostate	M8140.3	9	2014/3/21	Death Certificate Only	80-84
Male	C61.9	Prostate	M8010.3	9	2014/3/21	Death Certificate Only	80-84
Male	C61.9	Prostate	M8140.3	9	2014/3/21	Death Certificate Only	75-79
Male	C61.9	Prostate	M8010.3	9	2014/3/21	Death Certificate Only	60-64
Male	C61.9	Prostate	M8000.3	9	2014/11/11	Death Certificate Only	60-64
Male	C61.9	Prostate	M8000.3	9	2014/7/13	Clinical	70-74
Male	C61.9	Prostate	M8140.3	9	2014/5/10	Death Certificate Only	>=85
Male	C61.9	Prostate	M8000.3	9	2014/10/15	Clinical	60-64
Male	C61.9	Prostate	M8140.3	9	2014/11/2	Pathology	70-74
Male	C61.9	Prostate	M8140.3	9	2014/3/21	Death Certificate Only	60-64
Male	c61.9	Prostate	m8140.3	1	2015/1/7	Pathology	65-69
Male	C61.9	Prostate	M8010.3	9	2015/3/11	Clinical	60-64
Male	C61.9	Prostate	M8140.3	3	2014/8/5	Pathology	>=85
Male	C61.9	Prostate	M8120.3	2	2014/6/8	Pathology	65-69
Male	C61.9	Prostate	M8140.3	3	2014/10/21	Pathology	75-79
Male	C61.9	Prostate	M8140.3	9	2014/3/21	Death Certificate Only	>=85
Male	C61.9	Prostate	M8140.3	3	2015/3/1	Pathology	65-69
Male	C61.9	Prostate	M8140.3	9	2014/12/20	Pathology	70-74
Male	C61.9	Prostate	M8140.3	9	2015/1/8	Pathology	35-39
Male	C61.9	Prostate	M8140.3	2	2014/5/5	Pathology	75-79
Male	C61.9	Prostate	M8140.3	9	2014/12/30	Clinical	50-54
Male	C61.9	Prostate	M8010.3	9	2014/3/21	Death Certificate Only	65-69
Male	C61.9	Prostate	M8140.3	2	2014/6/8	Pathology	55-59
Male	C61.9	Prostate	M8140.3	2	2014/8/14	Pathology	65-69
Male	C61.9	Prostate	M8140.3	9	2015/2/28	Pathology	60-64
Male	C61.9	Prostate	M8010.3	9	2014/7/28	Death Certificate Only	>=85
Male	C61.9	Prostate	M8140.3	9	2014/3/21	Death Certificate Only	>=85
Male	C61.9	Prostate	M8000.3	9	2014/12/7	Clinical	>=85
Male	C61.9	Prostate	M8140.3	3	2014/7/15	Pathology	65-69
Male	C61.9	Prostate	M8140.3	9	2014/12/25	Pathology	75-79
Male	C61.9	Prostate	M8140.3	3	2015/2/19	Pathology	80-84
Male	C61.9	Prostate	M8010.3	9	2014/3/21	Death Certificate Only	>=85
Male	C61.9	Prostate	M8010.3	9	2014/7/27	Clinical	>=85
Male	C61.9	Prostate	M8010.3	9	2014/3/21	Death Certificate Only	15-19
Male	C61.9	Prostate	M8140.3	2	2014/3/21	Death Certificate Only	60-64
Male	C61.9	Prostate	M8140.3	3	2014/5/17	Pathology	>=85
Male	C61.9	Prostate	M8140.3	3	2014/6/10	Clinical	65-69
Male	C61.9	Prostate	M8010.3	9	2014/10/30	Pathology	70-74
Male	C61.9	Prostate	M8140.3	3	2014/11/28	Pathology	80-84
Male	C61.9	Prostate	M8010.3	3	2014/4/7	Pathology	55-59
Male	C61.9	Prostate	M8140.3	9	2014/6/18	Death Certificate Only	80-84
Male	C61.9	Prostate	M8010.3	9	2014/3/21	Death Certificate Only	75-79
Male	C61.9	Prostate	M8010.3	9	2014/3/21	Death Certificate Only	75-79
Male	C61.9	Prostate	M8140.3	2	2014/10/20	Pathology	65-69
Male	C61.9	Prostate	M8010.3	9	2014/3/21	Clinical	>=85
Male	C61.9	Prostate	M8010.3	9	2014/4/12	Clinical investigation	80-84
Male	C61.9	Prostate	M8140.3	3	2015/2/12	Pathology	60-64
Male	C61.9	Prostate	M8140.3	9	2014/11/20	Pathology	75-79
Male	C61.9	Prostate	M8140.3	9	2014/3/22	Death Certificate Only	80-84
Male	C61.9	Prostate	M8140.3	9	2014/3/21	Death Certificate Only	75-79
Male	C61.9	Prostate	M8140.3	2	2014/4/30	Pathology	65-69
Male	C61.9	Prostate	M8140.3	2	2014/12/9	Pathology	70-74
Male	C61.9	Prostate	M8010.3	9	2014/3/21	Death Certificate Only	60-64
Male	C61.9	Prostate	M8140.3	9	2014/11/29	Death Certificate Only	75-79
Male	C61.9	Prostate	M8140.3	9	2014/7/6	Pathology	75-79
Male	C61.9	Prostate	M8010.3	9	2014/4/22	Clinical	80-84
Male	C61.9	Prostate	M8140.3	9	2014/5/21	Death Certificate Only	>=85
Male	C61.9	Prostate	M8140.3	9	2014/3/21	Death Certificate Only	60-64
Male	C61.9	Prostate	M8010.3	9	2014/3/21	Clinical	70-74
Male	C61.9	Prostate	M8140.3	3	2014/11/12	Pathology	75-79
Male	C61.9	Prostate	M8140.3	9	2015/2/15	Death Certificate Only	70-74
Male	C61.9	Prostate	M8140.3	9	2015/3/1	Pathology	75-79
Male	C61.9	Prostate	M8140.3	3	2014/11/13	Pathology	65-69
Male	C61.9	Prostate	M8140.3	9	2015/1/1	Death Certificate Only	70-74
Male	C61.9	Prostate	M8140.3	2	2014/12/18	Pathology	75-79
Male	C61.9	Prostate	M8140.3	2	2014/4/21	Pathology	80-84
Male	C61.9	Prostate	M8140.3	9	2014/12/9	Death Certificate Only	75-79
Male	C61.9	Prostate	M8120.3	1	2015/2/26	Pathology	>=85
Male	C61.9	Prostate	M8140.3	3	2015/3/1	Pathology	80-84
Male	C61.9	Prostate	M8140.3	2	2014/11/22	Pathology	80-84
Male	C61.9	Prostate	M8140.3	3	2015/3/11	Pathology	55-59
Male	C61.9	Prostate	M8140.3	9	2014/4/23	Pathology	75-79
Male	C61.9	Prostate	M8140.3	9	2014/3/21	Death Certificate Only	35-39
Male	C61.9	Prostate	M8140.3	9	2014/8/27	Pathology	>=85
Male	C61.9	Prostate	M8140.3	2	2014/7/27	Pathology	60-64
Male	C61.9	Prostate	M8140.3	2	2014/10/8	Pathology	70-74
Male	C61.9	Prostate	M8140.3	2	2014/7/15	Pathology	60-64
Male	C61.9	Prostate	M8140.3	9	2015/2/28	Pathology	65-69
Male	C61.9	Prostate	M8000.3	9	2014/8/24	Death Certificate Only	>=85
Male	C61.9	Prostate	M8010.3	9	2014/3/21	Death Certificate Only	>=85
Male	C61.9	Prostate	M8140.3	3	2014/8/17	Pathology	65-69
Male	C61.9	Prostate	M8140.3	3	2014/3/21	Pathology	80-84
Male	C61.9	Prostate	M8000.3	9	2015/2/21	Death Certificate Only	80-84
Male	C61.9	Prostate	M8140.3	3	2015/2/28	Pathology	>=85
Male	C61.9	Prostate	M8140.3	9	2015/1/4	Death Certificate Only	75-79
Male	C61.9	Prostate	M8140.3	2	2015/2/17	Pathology	80-84
Male	C61.9	Prostate	M8010.3	9	2014/11/15	Clinical	70-74
Male	C61.9	Prostate	M8140.3	1	2014/4/27	Pathology	65-69
Male	C61.9	Prostate	M8140.3	3	2014/4/20	Pathology	75-79
Male	C61.9	Prostate	M8140.3	9	2014/3/21	Death Certificate Only	>=85
Male	C61.9	Prostate	M8140.3	1	2014/10/14	Pathology	70-74
Male	C61.9	Prostate	M8140.3	9	2014/7/28	Death Certificate Only	75-79
Male	C61.9	Prostate	M8140.3	2	2014/9/11	Pathology	65-69
Male	C61.9	Prostate	M8140.3	3	2014/5/25	Pathology	65-69
Male	C61.9	Prostate	M8140.3	2	2014/6/30	Pathology	80-84
Male	C61.9	Prostate	M8120.3	3	2015/2/17	Pathology	55-59
Male	C61.9	Prostate	M8010.3	9	2015/3/7	Clinical	>=85
Male	C61.9	Prostate	M8140.3	3	2015/2/25	Pathology	60-64
Male	C61.9	Prostate	M8140.3	9	2015/2/10	Pathology	70-74
Male	C61.9	Prostate	M8140.3	9	2015/3/4	Pathology	80-84
Male	C61.9	Prostate	M8010.3	9	2014/3/22	Clinical	65-69
Male	C61.9	Prostate	M8000.3	9	2014/6/29	Clinical	>=85
Male	C61.9	Prostate	M8010.3	9	2015/3/19	Clinical	70-74
Male	C61.9	Prostate	M8140.3	9	2015/1/1	Pathology	55-59
Male	C61.9	Prostate	M8140.3	3	2014/5/8	Pathology	60-64
Male	C61.9	Prostate	M8140.3	1	2014/6/11	Pathology	55-59
Male	C61.9	Prostate	M8140.3	2	2015/2/17	Pathology	60-64
Male	C61.9	Prostate	M8140.3	9	2014/4/22	Clinical	70-74
Male	C61.9	Prostate	M8140.3	9	2014/11/23	Pathology	>=85
Male	C61.9	Prostate	M8140.3	3	2014/12/3	Pathology	70-74
Male	C61.9	Prostate	M8140.3	3	2014/3/21	Pathology	50-54
Male	C61.9	Prostate	M8140.3	2	2015/2/18	Pathology	80-84
Male	C61.9	Prostate	M8140.3	2	2014/10/16	Pathology	70-74
Male	C61.9	Prostate	M8140.3	1	2015/1/17	Pathology	60-64
Male	C61.9	Prostate	M8140.3	1	2015/1/25	Pathology	75-79
Male	C61.9	Prostate	M8140.3	2	2014/10/11	Pathology	65-69
Male	C61.9	Prostate	M8010.3	9	2015/1/20	Pathology	65-69
Male	C61.9	Prostate	M8550.3	2	2015/1/6	Pathology	45-49
Male	C61.9	Prostate	M8140.3	1	2014/9/11	Pathology	65-69
Male	C61.9	Prostate	M8140.3	3	2014/5/28	Pathology	80-84
Male	C61.9	Prostate	M8140.3	3	2014/5/17	Pathology	70-74
Male	C61.9	Prostate	M8140.3	3	2014/7/2	Pathology	70-74
Male	C61.9	Prostate	M8140.3	3	2014/11/18	Pathology	60-64
Male	C61.9	Prostate	M8010.3	9	2014/3/21	Death Certificate Only	80-84
Male	C61.9	Prostate	M8000.3	9	2014/9/17	Death Certificate Only	70-74
Male	C61.9	Prostate	M8140.3	2	2014/5/3	Pathology	80-84
Male	C61.9	Prostate	M8140.3	3	2014/3/21	Pathology	70-74
Male	C61.9	Prostate	M8140.3	2	2014/8/21	Pathology	55-59
Male	C61.9	Prostate	M8120.3	3	2014/11/12	Pathology	60-64
Male	C61.9	Prostate	M8140.3	1	2014/10/22	Pathology	75-79
Male	C61.9	Prostate	M8550.3	3	2014/6/13	Pathology	>=85
Male	C61.9	Prostate	M8140.3	2	2015/3/5	Pathology	80-84
Male	c61.9	Prostate	m8140.3	3	2014/11/18	Pathology	55-59
Male	C61.9	Prostate	M8000.3	9	2014/5/31	Clinical	80-84
Male	C61.9	Prostate	M8140.3	1	2014/5/5	Pathology	70-74
Male	C61.9	Prostate	M8140.3	9	2014/3/21	Death Certificate Only	80-84
Male	C61.9	Prostate	M8140.3	2	2014/10/1	Pathology	80-84
Male	C61.9	Prostate	M8140.3	2	2014/8/19	Pathology	70-74
Male	C61.9	Prostate	M8140.3	2	2014/10/20	Pathology	60-64
Male	C61.9	Prostate	M8140.3	9	2014/3/20	Death Certificate Only	65-69
Male	C61.9	Prostate	M8140.3	3	2016/1/4	Pathology	80-84
Male	C61.9	Prostate	M8000.3	9	2016/2/1	Clinical	50-54
Male	C61.9	Prostate	M8010.3	9	2015/7/14	Clinical	65-69
Male	C61.9	Prostate	M8140.3	3	2016/2/17	Pathology	65-69
Male	C61.9	Prostate	M8140.3	3	2016/1/25	Pathology	60-64
Male	C61.9	Prostate	M8000.3	9	2015/7/8	Death Certificate Only	>=85
Male	C61.9	Prostate	M8000.3	9	2016/2/24	Clinical	60-64
Male	C61.9	Prostate	M8000.3	9	2016/1/23	Death Certificate Only	>=85
Male	C61.9	Prostate	M8140.3	3	2016/1/5	Pathology	75-79
Male	C61.9	Prostate	M8140.3	9	2015/9/23	Pathology	75-79
Male	C61.9	Prostate	M8000.3	9	2016/3/4	Death Certificate Only	>=85
Male	C61.9	Prostate	M8120.3	9	2015/9/26	Pathology	55-59
Male	C61.9	Prostate	M8140.3	9	2015/6/9	Pathology	80-84
Male	C61.9	Prostate	M8000.3	9	2015/12/29	Death Certificate Only	>=85
Male	C61.9	Prostate	M8000.3	9	2015/4/26	Death Certificate Only	75-79
Male	C61.9	Prostate	M8010.3	9	2015/5/18	Clinical	75-79
Male	C61.9	Prostate	M8140.3	2	2015/11/1	Pathology	65-69
Male	C61.9	Prostate	M8120.3	1	2015/6/16	Pathology	80-84
Male	C61.9	Prostate	M8140.3	2	2016/1/19	Pathology	50-54
Male	C61.9	Prostate	M8000.3	9	2015/7/19	Death Certificate Only	>=85
Male	C61.9	Prostate	M8140.3	2	2016/2/3	Pathology	60-64
Male	C61.9	Prostate	M8500.2	9	2016/2/25	Death Certificate Only	70-74
Male	C61.9	Prostate	M8140.3	3	2016/1/19	Pathology	60-64
Male	C61.9	Prostate	M8140.3	3	2015/5/10	Pathology	>=85
Male	C61.9	Prostate	M8140.3	2	2015/7/26	Pathology	50-54
Male	C61.9	Prostate	M8140.3	9	2015/5/28	Clinical	80-84
Male	C61.9	Prostate	M8140.3	3	2015/9/15	Pathology	55-59
Male	C61.9	Prostate	M8140.3	3	2015/7/11	Pathology	75-79
Male	C61.9	Prostate	M8140.3	9	2016/2/7	Pathology	50-54
Male	C61.9	Prostate	M8140.3	3	2015/9/30	Pathology	60-64
Male	C61.9	Prostate	M8000.3	9	2015/12/4	Death Certificate Only	75-79
Male	C61.9	Prostate	M8010.3	9	2015/7/12	Cytology	75-79
Male	C61.9	Prostate	M8010.3	9	2015/10/1	Pathology	65-69
Male	C61.9	Prostate	M8000.3	9	2015/11/29	Death Certificate Only	>=85
Male	C61.9	Prostate	M8010.3	9	2015/6/13	Clinical	>=85
Male	C61.9	Prostate	M8000.3	9	2015/11/16	Death Certificate Only	>=85
Male	C61.9	Prostate	M8000.3	9	2015/11/2	Clinical	70-74
Male	C61.9	Prostate	M8120.3	4	2015/4/14	Pathology	>=85
Male	C61.9	Prostate	M8000.3	9	2015/4/27	Death Certificate Only	65-69
Male	C61.9	Prostate	M8000.3	9	2015/7/13	Clinical investigation	>=85
Male	C61.9	Prostate	M8000.3	9	2015/8/10	Death Certificate Only	80-84
Male	C61.9	Prostate	M8140.3	2	2015/8/25	Pathology	65-69
Male	C61.9	Prostate	M8010.3	9	2015/6/11	Clinical investigation	75-79
Male	C61.9	Prostate	M8140.3	2	2015/12/27	Pathology	75-79
Male	C61.9	Prostate	M8140.3	9	2015/11/5	Death Certificate Only	>=85
Male	C61.9	Prostate	M8000.3	9	2015/6/6	Death Certificate Only	75-79
Male	C61.9	Prostate	M8140.3	9	2015/7/7	Death Certificate Only	75-79
Male	C61.9	Prostate	M8140.3	3	2016/1/10	Pathology	55-59
Male	C61.9	Prostate	M8000.3	9	2015/7/11	Clinical	80-84
Male	C61.9	Prostate	M8140.3	2	2016/3/2	Pathology	65-69
Male	C61.9	Prostate	M8140.3	9	2015/9/7	Clinical	80-84
Male	C61.9	Prostate	M8000.3	9	2015/4/20	Death Certificate Only	80-84
Male	C61.9	Prostate	M8120.3	4	2016/1/3	Pathology	65-69
Male	C61.9	Prostate	M8140.3	3	2015/5/31	Pathology	75-79
Male	C61.9	Prostate	M8140.3	3	2016/3/6	Pathology	65-69
Male	C61.9	Prostate	M8140.3	2	2015/6/25	Pathology	60-64
Male	C61.9	Prostate	M8140.3	3	2015/5/10	Pathology	60-64
Male	C61.9	Prostate	M8140.3	2	2015/11/9	Pathology	65-69
Male	C61.9	Prostate	M8000.3	9	2015/11/30	Death Certificate Only	70-74
Male	C61.9	Prostate	M8130.3	9	2015/6/16	Pathology	70-74
Male	C61.9	Prostate	M8140.3	9	2015/4/23	Pathology	65-69
Male	C61.9	Prostate	M8140.3	3	2015/4/28	Pathology	80-84
Male	C61.9	Prostate	M8000.3	9	2015/9/2	Death Certificate Only	55-59
Male	C61.9	Prostate	M8000.3	9	2015/10/22	Death Certificate Only	>=85
Male	C61.9	Prostate	M8140.3	2	2015/6/6	Pathology	75-79
Male	C61.9	Prostate	M8000.3	9	2016/2/16	Death Certificate Only	65-69
Male	C61.9	Prostate	M8010.3	9	2015/8/2	Pathology	70-74
Male	C61.9	Prostate	M8140.3	3	2015/12/7	Pathology	60-64
Male	C61.9	Prostate	M8010.3	9	2015/4/13	Clinical	>=85
Male	C61.9	Prostate	M8140.3	2	2015/12/27	Pathology	80-84
Male	C61.9	Prostate	M8140.3	2	2015/6/23	Pathology	60-64
Male	C61.9	Prostate	M8140.3	3	2016/1/31	Pathology	60-64
Male	C61.9	Prostate	M8000.3	9	2015/12/19	Death Certificate Only	80-84
Male	C61.9	Prostate	M8140.3	3	2016/3/1	Pathology	65-69
Male	C61.9	Prostate	M8000.3	9	2015/10/4	Death Certificate Only	80-84
Male	C61.9	Prostate	M8000.3	9	2015/10/18	Death Certificate Only	>=85
Male	C61.9	Prostate	M8000.3	9	2015/9/25	Death Certificate Only	>=85
Male	C61.9	Prostate	M8140.3	2	2015/5/7	Pathology	75-79
Male	C61.9	Prostate	M8000.3	9	2015/11/25	Clinical	75-79
Male	C61.9	Prostate	M8120.3	9	2015/11/24	Pathology	65-69
Male	C61.9	Prostate	M8010.3	9	2016/3/8	Clinical	70-74
Male	C61.9	Prostate	M8000.3	9	2015/9/21	Clinical	75-79
Male	C61.9	Prostate	M8000.3	9	2015/3/27	Death Certificate Only	70-74
Male	C61.9	Prostate	M8000.3	9	2015/8/17	Clinical	75-79
Male	C61.9	Prostate	M8140.3	3	2015/4/30	Pathology	65-69
Male	C61.9	Prostate	M8000.3	9	2015/7/25	Death Certificate Only	>=85
Male	C61.9	Prostate	M8000.3	9	2015/4/12	Clinical	>=85
Male	C61.9	Prostate	M8000.3	9	2015/9/20	Death Certificate Only	>=85
Male	C61.9	Prostate	M8500.3	3	2015/10/20	Pathology	75-79
Male	C61.9	Prostate	M8140.3	2	2015/8/20	Pathology	>=85
Male	C61.9	Prostate	M8140.3	2	2015/11/3	Pathology	55-59
Male	C61.9	Prostate	M8000.3	9	2015/4/22	Death Certificate Only	>=85
Male	C61.9	Prostate	M8140.3	1	2015/9/2	Pathology	55-59
Male	C61.9	Prostate	M8140.3	2	2016/2/26	Pathology	65-69
Male	C61.9	Prostate	M8140.3	3	2015/12/7	Pathology	75-79
Male	C61.9	Prostate	M8010.3	9	2015/6/22	Clinical	75-79
Male	C61.9	Prostate	M8000.3	9	2015/9/27	Clinical	80-84
Male	C61.9	Prostate	M8000.3	9	2015/10/29	Death Certificate Only	80-84
Male	C61.9	Prostate	M8000.3	9	2016/1/5	Death Certificate Only	75-79
Male	C61.9	Prostate	M8145.3	9	2015/12/12	Clinical	80-84
Male	C61.9	Prostate	M8550.3	2	2015/11/22	Pathology	60-64
Male	C61.9	Prostate	M8140.3	1	2016/1/23	Pathology	>=85
Male	C61.9	Prostate	M8140.3	2	2016/1/11	Pathology	60-64
Male	C61.9	Prostate	M8000.3	9	2015/5/20	Death Certificate Only	>=85
Male	C61.9	Prostate	M8140.3	1	2015/8/5	Pathology	70-74
Male	C61.9	Prostate	M8000.3	9	2015/9/14	Death Certificate Only	70-74
Male	C61.9	Prostate	M8140.3	9	2016/3/16	Death Certificate Only	65-69
Male	C61.9	Prostate	M8000.3	9	2016/2/28	Death Certificate Only	>=85
Male	C61.9	Prostate	M8140.3	9	2015/4/27	Pathology	60-64
Male	C61.9	Prostate	M8140.3	3	2015/6/6	Pathology	80-84
Male	C61.9	Prostate	M8010.3	9	2015/4/20	Clinical	75-79
Male	C61.9	Prostate	M8140.3	2	2015/4/29	Pathology	50-54
Male	C61.9	Prostate	M8140.3	2	2015/8/22	Pathology	60-64
Male	C61.9	Prostate	M8140.3	3	2015/12/7	Pathology	75-79
Male	C61.9	Prostate	M8140.3	2	2015/7/7	Pathology	75-79
Male	C61.9	Prostate	M8000.3	9	2015/6/22	Death Certificate Only	>=85
Male	C61.9	Prostate	M8000.3	9	2015/8/5	Death Certificate Only	80-84
Male	C61.9	Prostate	M8140.3	9	2015/6/12	Death Certificate Only	70-74
Male	C61.9	Prostate	M8140.3	3	2016/1/26	Pathology	80-84
Male	C61.9	Prostate	M8140.3	2	2015/11/7	Pathology	75-79
Male	C61.9	Prostate	M8140.3	3	2015/6/8	Pathology	75-79
Male	C61.9	Prostate	M8140.3	9	2015/5/6	Pathology	75-79
Male	C61.9	Prostate	M8550.3	9	2015/10/1	Pathology	65-69
Male	C61.9	Prostate	M8120.3	9	2016/1/4	Pathology	65-69
Male	C61.9	Prostate	M8000.3	9	2016/2/23	Clinical	80-84
Male	C61.9	Prostate	M8000.3	9	2015/4/28	Death Certificate Only	75-79
Male	C61.9	Prostate	M8140.3	9	2016/3/2	Clinical	>=85
Male	C61.9	Prostate	M8000.3	9	2015/12/9	Death Certificate Only	>=85
Male	C61.9	Prostate	M8140.3	3	2016/8/2	Pathology	70-74
Male	C61.9	Prostate	M8140.3	9	2016/5/31	Pathology	50-54
Male	C61.9	Prostate	M8000.3	9	2016/9/21	Clinical	60-64
Male	C61.9	Prostate	M8140.3	3	2016/5/15	Pathology	55-59
Male	C61.9	Prostate	M8140.3	3	2016/8/17	Pathology	65-69
Male	C61.9	Prostate	M8140.3	9	2016/11/9	Pathology	60-64
Male	C61.9	Prostate	M8140.3	3	2016/5/28	Pathology	50-54
Male	C61.9	Prostate	M8140.3	3	2016/11/8	Pathology	75-79
Male	C61.9	Prostate	M8140.3	2	2016/9/4	Pathology	65-69
Male	C61.9	Prostate	M8140.3	2	2016/11/2	Pathology	70-74
Male	C61.9	Prostate	M8120.3	9	2016/11/7	Pathology	65-69
Male	C61.9	Prostate	M8140.3	2	2016/11/9	Pathology	65-69
Male	C61.9	Prostate	M8000.3	9	2017/3/8	Death Certificate Only	55-59
Male	C61.9	Prostate	M8140.3	3	2017/2/23	Pathology	75-79
Male	C61.9	Prostate	M8000.3	9	2016/5/3	Clinical	60-64
Male	C61.9	Prostate	M8000.3	9	2016/8/8	Death Certificate Only	55-59
Male	C61.9	Prostate	M8140.3	3	2016/6/5	Pathology	65-69
Male	C61.9	Prostate	M8140.3	9	2016/5/4	Pathology	65-69
Male	C61.9	Prostate	M8000.3	9	2016/5/23	Clinical	80-84
Male	C61.9	Prostate	M8000.3	9	2016/4/17	Death Certificate Only	60-64
Male	C61.9	Prostate	M8140.3	9	2016/5/3	Pathology	80-84
Male	C61.9	Prostate	M8140.3	3	2016/12/11	Pathology	75-79
Male	C61.9	Prostate	M8140.3	3	2016/8/14	Pathology	70-74
Male	C61.9	Prostate	M8140.3	1	2016/10/16	Pathology	80-84
Male	C61.9	Prostate	M8140.3	9	2016/5/4	Pathology	>=85
Male	C61.9	Prostate	M8140.3	3	2016/9/24	Pathology	60-64
Male	C61.9	Prostate	M8140.3	2	2016/8/28	Pathology	80-84
Male	C61.9	Prostate	M8140.3	9	2017/1/29	Pathology	75-79
Male	C61.9	Prostate	M8010.3	9	2016/8/3	Pathology	75-79
Male	C61.9	Prostate	M8140.3	2	2016/7/13	Pathology	65-69
Male	C61.9	Prostate	M8140.3	9	2016/10/26	Pathology	60-64
Male	C61.9	Prostate	M8140.3	9	2016/12/14	Pathology	75-79
Male	C61.9	Prostate	M8140.3	3	2016/6/8	Pathology	70-74
Male	C61.9	Prostate	M8140.3	9	2016/4/3	Pathology	50-54
Male	C61.9	Prostate	M8140.3	2	2017/1/9	Pathology	70-74
Male	C61.9	Prostate	M8000.3	9	2016/6/19	Clinical	80-84
Male	C61.9	Prostate	M8140.3	2	2017/1/25	Pathology	70-74
Male	C61.9	Prostate	M8140.3	2	2016/10/20	Pathology	45-49
Male	C61.9	Prostate	M8140.3	3	2016/6/19	Pathology	80-84
Male	C61.9	Prostate	M8000.3	9	2016/12/27	Death Certificate Only	75-79
Male	C61.9	Prostate	M8000.3	9	2017/2/27	Death Certificate Only	75-79
Male	C61.9	Prostate	M8140.3	2	2016/9/5	Pathology	60-64
Male	C61.9	Prostate	M8000.3	9	2017/1/8	Clinical	65-69
Male	C61.9	Prostate	M8140.3	2	2016/10/31	Pathology	60-64
Male	C61.9	Prostate	M8000.3	9	2016/12/24	Clinical	75-79
Male	C61.9	Prostate	M8140.3	3	2017/2/19	Pathology	70-74
Male	C61.9	Prostate	M8140.3	3	2017/2/26	Pathology	75-79
Male	C61.9	Prostate	M8480.3	3	2016/8/6	Pathology	55-59
Male	C61.9	Prostate	M8140.3	3	2016/4/17	Clinical	>=85
Male	C61.9	Prostate	M8000.3	9	2017/3/15	Death Certificate Only	>=85
Male	C61.9	Prostate	M8140.3	2	2016/6/9	Pathology	>=85
Male	C61.9	Prostate	M8010.3	3	2016/4/3	Pathology	80-84
Male	C61.9	Prostate	M8000.3	9	2016/4/25	Death Certificate Only	>=85
Male	C61.9	Prostate	M8000.3	9	2016/8/29	Clinical	75-79
Male	C61.9	Prostate	M8000.3	9	2016/10/7	Death Certificate Only	80-84
Male	C61.9	Prostate	M8140.3	7	2017/1/30	Pathology	70-74
Male	C61.9	Prostate	M8000.3	9	2016/10/8	Death Certificate Only	75-79
Male	C61.9	Prostate	M8140.3	9	2016/4/11	Clinical investigation	25-29
Male	C61.9	Prostate	M8140.3	3	2016/12/12	Pathology	65-69
Male	C61.9	Prostate	M8140.3	3	2016/11/7	Pathology	40-44
Male	C61.9	Prostate	M8000.3	9	2016/4/22	Death Certificate Only	>=85
Male	C61.9	Prostate	M8000.3	9	2016/8/26	Death Certificate Only	75-79
Male	C61.9	Prostate	M8140.3	2	2016/6/15	Pathology	>=85
Male	C61.9	Prostate	M8140.3	2	2017/1/19	Pathology	80-84
Male	C61.9	Prostate	M8000.3	9	2016/9/6	Death Certificate Only	75-79
Male	C61.9	Prostate	M8140.3	3	2016/11/3	Pathology	60-64
Male	C61.9	Prostate	M8000.3	9	2016/11/15	Death Certificate Only	45-49
Male	C61.9	Prostate	M8120.3	9	2017/2/23	Pathology	50-54
Male	C61.9	Prostate	M8000.3	9	2016/10/12	Death Certificate Only	>=85
Male	C61.9	Prostate	M8140.3	2	2016/9/4	Pathology	50-54
Male	C61.9	Prostate	M8140.3	2	2016/4/27	Pathology	>=85
Male	C61.9	Prostate	M8140.3	9	2016/11/24	Pathology	60-64
Male	C61.9	Prostate	M8000.3	9	2016/11/15	Death Certificate Only	>=85
Male	C61.9	Prostate	M8140.3	2	2016/12/15	Pathology	60-64
Male	C61.9	Prostate	M8140.3	2	2016/4/20	Pathology	75-79
Male	C61.9	Prostate	M8140.3	2	2016/11/16	Pathology	60-64
Male	C61.9	Prostate	M8140.3	3	2016/8/22	Pathology	75-79
Male	C61.9	Prostate	M8140.3	9	2016/4/27	Pathology	75-79
Male	C61.9	Prostate	M8140.3	3	2016/11/22	Pathology	55-59
Male	C61.9	Prostate	M8140.3	2	2016/3/27	Pathology	60-64
Male	C61.9	Prostate	M8140.3	3	2017/3/1	Pathology	60-64
Male	C61.9	Prostate	M8000.3	9	2016/11/14	Death Certificate Only	>=85
Male	C61.9	Prostate	M8140.3	9	2016/4/18	Cytology	>=85
Male	C61.9	Prostate	M8140.3	2	2016/4/18	Pathology	55-59
Male	C61.9	Prostate	M8000.3	9	2016/5/23	Clinical	>=85
Male	C61.9	Prostate	M8120.3	1	2017/2/19	Pathology	70-74
Male	C61.9	Prostate	M8140.3	2	2016/9/25	Pathology	65-69
Male	C61.9	Prostate	M8000.3	9	2016/12/12	Clinical	75-79
Male	C61.9	Prostate	M8140.3	2	2017/3/11	Pathology	55-59
Male	C61.9	Prostate	M8140.3	3	2016/9/8	Pathology	60-64
Male	C61.9	Prostate	M8000.3	9	2017/3/14	Clinical	70-74
Male	C61.9	Prostate	M8140.3	3	2016/4/28	Pathology	75-79
Male	C61.9	Prostate	M8140.3	2	2017/2/5	Pathology	80-84
Male	C61.9	Prostate	M8000.3	9	2016/6/14	Clinical	55-59
Male	C61.9	Prostate	M8000.3	9	2016/10/27	Clinical	>=85
Male	C61.9	Prostate	M8010.3	9	2016/8/22	Pathology	50-54
Male	C61.9	Prostate	M8140.3	3	2017/1/2	Pathology	75-79
Male	C61.9	Prostate	M8140.3	2	2016/11/13	Pathology	80-84
Male	C61.9	Prostate	M8000.3	9	2016/11/17	Death Certificate Only	>=85
Male	C61.9	Prostate	M8140.3	1	2016/5/31	Pathology	55-59
Male	C61.9	Prostate	M8000.3	9	2017/2/3	Death Certificate Only	>=85
Male	C61.9	Prostate	M8000.3	9	2016/5/1	Death Certificate Only	80-84
Male	C61.9	Prostate	M8140.3	2	2016/12/14	Pathology	>=85
Male	C61.9	Prostate	M8130.3	2	2016/10/27	Pathology	65-69
Male	C61.9	Prostate	M8140.3	3	2016/11/16	Pathology	60-64
Male	C61.9	Prostate	M8140.3	2	2016/10/6	Pathology	75-79
Male	C61.9	Prostate	M8140.3	2	2016/5/9	Pathology	80-84
Male	C61.9	Prostate	M8140.3	2	2017/1/14	Pathology	70-74
Male	C61.9	Prostate	M8140.3	3	2016/7/24	Pathology	80-84
Male	C61.9	Prostate	M8000.3	9	2016/11/19	Death Certificate Only	>=85
Male	C61.9	Prostate	M8000.3	9	2016/5/16	Death Certificate Only	50-54
Male	C61.9	Prostate	M8140.3	2	2016/10/8	Pathology	>=85
Male	C61.9	Prostate	M8000.3	9	2016/6/10	Clinical	75-79
Male	C61.9	Prostate	M8000.3	9	2016/12/7	Clinical	80-84
Male	C61.9	Prostate	M8140.3	3	2016/5/16	Pathology	55-59
Male	C61.9	Prostate	M8000.3	9	2017/1/10	Clinical	55-59
Male	C61.9	Prostate	M8140.3	6	2016/5/30	Pathology	70-74
Male	C61.9	Prostate	M8140.3	2	2016/11/28	Pathology	45-49
Male	C61.9	Prostate	M8000.3	9	2016/11/23	Clinical	80-84
Male	C61.9	Prostate	M8140.3	2	2017/1/23	Pathology	80-84
Male	C61.9	Prostate	M8000.3	9	2016/9/30	Clinical	>=85
Male	C61.9	Prostate	M8140.3	9	2017/3/4	Pathology	65-69
Male	C61.9	Prostate	M8140.3	2	2016/10/15	Pathology	75-79
Male	C61.9	Prostate	M8120.3	3	2016/11/23	Pathology	80-84
Male	C61.9	Prostate	M8140.3	3	2017/2/15	Pathology	80-84
Male	C61.9	Prostate	M8140.3	3	2017/1/29	Pathology	75-79
Male	C61.9	Prostate	M8140.3	3	2016/12/19	Pathology	70-74
Male	C61.9	Prostate	M8140.3	9	2016/10/1	Pathology	80-84
Male	C61.9	Prostate	M8140.3	2	2016/12/10	Pathology	65-69
Male	C61.9	Prostate	M8000.3	9	2017/1/3	Clinical	75-79
Male	C61.9	Prostate	M8140.3	5	2016/4/22	Pathology	70-74
Male	C61.9	Prostate	M8000.3	9	2016/9/2	Clinical	70-74
Male	C61.9	Prostate	M8140.3	3	2016/6/28	Pathology	65-69
Male	C61.9	Prostate	M8000.3	9	2017/2/19	Death Certificate Only	70-74
Male	C61.9	Prostate	M8000.3	9	2016/12/17	Death Certificate Only	>=85
Male	C61.9	Prostate	M8140.3	2	2016/10/10	Pathology	60-64
Male	C61.9	Prostate	M8000.3	9	2016/6/20	Clinical	65-69
Male	C61.9	Prostate	M8000.3	9	2016/4/9	Clinical investigation	75-79
Male	C61.9	Prostate	M8140.3	9	2016/8/1	Pathology	75-79
Male	C61.9	Prostate	M8000.3	9	2016/11/23	Clinical investigation	75-79
Male	C61.9	Prostate	M8550.3	2	2016/5/26	Pathology	55-59
Male	C61.9	Prostate	M8140.3	3	2016/7/31	Pathology	65-69
Male	C61.9	Prostate	M8140.3	2	2016/8/9	Pathology	65-69
Male	C61.9	Prostate	M8000.3	9	2016/3/29	Clinical	>=85
Male	C61.9	Prostate	M8140.3	2	2016/8/17	Pathology	65-69
Male	C61.9	Prostate	M8010.3	9	2016/12/29	Clinical	80-84
Male	C61.9	Prostate	M8140.3	2	2016/9/22	Pathology	60-64
Male	C61.9	Prostate	M8120.3	1	2016/9/26	Pathology	55-59
Male	C61.9	Prostate	M8140.3	9	2016/4/13	Pathology	65-69
Male	C61.9	Prostate	M8140.3	3	2016/4/26	Pathology	75-79
Male	C61.9	Prostate	M8000.3	9	2016/11/12	Death Certificate Only	>=85
Male	C61.9	Prostate	M8140.3	3	2016/4/11	Pathology	60-64
Male	C61.9	Prostate	M8140.3	3	2016/7/28	Pathology	65-69
Male	C61.9	Prostate	M8140.3	3	2017/1/29	Pathology	60-64
Male	C61.9	Prostate	M8140.3	9	2016/5/26	Pathology	75-79
Male	C61.9	Prostate	M8140.3	3	2017/1/23	Pathology	50-54
Male	C61.9	Prostate	M8140.3	3	2016/11/7	Pathology	70-74
Male	C61.9	Prostate	M8140.3	3	2016/7/26	Pathology	80-84
Male	C61.9	Prostate	M8000.3	9	2017/2/3	Death Certificate Only	>=85
Male	C61.9	Prostate	M8120.3	3	2016/10/25	Pathology	50-54
Male	C61.9	Prostate	M8000.3	9	2016/4/4	Clinical	80-84
Male	C61.9	Prostate	M8140.3	2	2016/6/8	Pathology	60-64
Male	C61.9	Prostate	M8000.3	9	2016/10/8	Clinical	80-84
Male	C61.9	Prostate	M8140.3	3	2016/4/25	Pathology	70-74
Male	C61.9	Prostate	M8140.3	9	2016/6/30	Pathology	65-69
Male	C61.9	Prostate	M8140.3	9	2016/4/12	Pathology	55-59
Male	C61.9	Prostate	M8000.3	9	2016/3/20	Clinical	>=85
Male	C61.9	Prostate	M8000.3	9	2017/1/4	Death Certificate Only	>=85
Male	C61.9	Prostate	M8140.3	3	2016/12/17	Pathology	65-69
Male	C61.9	Prostate	M8140.3	3	2016/12/19	Pathology	60-64
Male	C61.9	Prostate	M8140.3	3	2017/1/9	Pathology	65-69
Male	C61.9	Prostate	M8140.3	3	2016/10/16	Pathology	70-74
Male	C61.9	Prostate	M8140.3	3	2016/6/8	Pathology	55-59
Male	C61.9	Prostate	M8140.3	2	2016/11/5	Pathology	>=85
Male	C61.9	Prostate	M8140.3	7	2017/3/8	Pathology	75-79
Male	C61.9	Prostate	M8140.3	3	2016/4/30	Pathology	55-59
Male	C61.9	Prostate	M8140.3	9	2017/3/7	Pathology	60-64
Male	C61.9	Prostate	M8140.3	7	2017/3/7	Pathology	60-64
Male	C61.9	Prostate	M8010.3	9	2016/10/30	Pathology	60-64
Male	C61.9	Prostate	M8140.3	3	2016/5/16	Pathology	50-54
Male	C61.9	Prostate	M8140.3	2	2016/11/14	Pathology	70-74
Male	C61.9	Prostate	M8140.3	3	2016/12/17	Pathology	60-64
Male	C61.9	Prostate	M8140.3	3	2016/4/13	Pathology	60-64
Male	C61.9	Prostate	M8140.3	9	2017/3/1	Pathology	60-64
Male	C61.9	Prostate	M8140.3	2	2016/6/15	Pathology	65-69
Male	C61.9	Prostate	M8140.3	2	2016/5/24	Pathology	65-69
Male	C61.9	Prostate	M8140.3	1	2016/9/26	Pathology	70-74
Male	C61.9	Prostate	M8070.2	9	2016/5/2	Pathology	55-59
Male	C61.9	Prostate	M8000.3	9	2016/10/17	Clinical	>=85
Male	C61.9	Prostate	M8000.3	9	2016/3/28	Death Certificate Only	>=85
Male	C61.9	Prostate	M8140.3	2	2017/2/20	Pathology	60-64
Male	C61.9	Prostate	M8000.3	9	2016/4/21	Death Certificate Only	80-84
Male	C61.9	Prostate	M8001.3	9	2016/5/6	Death Certificate Only	60-64
Male	C61.9	Prostate	M8140.3	9	2016/10/19	Pathology	80-84
Male	C61.9	Prostate	M8140.3	9	2016/11/5	Pathology	>=85
Male	C61.9	Prostate	M8000.3	9	2016/6/28	Death Certificate Only	75-79
Male	C61.9	Prostate	M8140.3	2	2017/2/21	Pathology	60-64
Male	C61.9	Prostate	M8140.3	3	2016/11/2	Pathology	>=85
Male	C61.9	Prostate	M8000.3	9	2016/6/12	Clinical	>=85
